# Supplementary material for: Membrane proteomics and transcriptomic profiling analysis of hepatic stellate cells co-incubated with Schistosoma japonicum eggs
Source: Front Cell Infect Microbiol. 2025 Sep 16;15:1674880. doi: 10.3389/fcimb.2025.1674880 (PMC12479499; doi:10.3389/fcimb.2025.1674880)
Supplement: Supplementary file 4 [file Table2.xlsx]

## Sheet: Sheet1
				Functional enrichments in network
	Biological Process (Gene Ontology)
#term ID	term description	observed gene count	background gene count	strength	signal	false discovery rate	matching proteins in your network (IDs)	matching proteins in your network (labels)
GO:0009987	Cellular process	40	6295	0.17	0.24	0.025	6182.A0A4Z2CQX3,6182.A0A4Z2CRV0,6182.A0A4Z2CRX2,6182.A0A4Z2CT44,6182.A0A4Z2CUM2,6182.A0A4Z2CWY6,6182.A0A4Z2CX16,6182.A0A4Z2CYV9,6182.A0A4Z2CZN8,6182.A0A4Z2D076,6182.A0A4Z2D1B6,6182.A0A4Z2D5U7,6182.A0A4Z2D605,6182.A0A4Z2D683,6182.A0A4Z2D790,6182.A0A4Z2D7P5,6182.A0A4Z2D895,6182.A0A4Z2D8J1,6182.A0A4Z2DAV8,6182.A0A4Z2DF64,6182.A0A4Z2DFM9,6182.A0A4Z2DH19,6182.A0A4Z2DHH0,6182.A0A4Z2DIA7,6182.A0A4Z2DL59…	EWB00_008248,EWB00_000068,EWB00_008098,EWB00_007726,EWB00_007419,EWB00_006747,EWB00_006776,EWB00_006560,EWB00_006218,EWB00_005938,EWB00_005501,EWB00_004327,EWB00_004368,EWB00_004223,EWB00_003801,EWB00_003674,EWB00_003471,EWB00_003356,EWB00_002720,EWB00_001608,EWB00_001463,EWB00_001214,EWB00_001012,EWB00_000879,EWB00_011338,EWB00_010649,EWB00_010663,EWB00_010523,EWB00_005960,EWB00_006057,EWB00_004…
	Molecular Function (Gene Ontology)
#term ID	term description	observed gene count	background gene count	strength	signal	false discovery rate	matching proteins in your network (IDs)	matching proteins in your network (labels)
GO:0043168	Anion binding	22	1057	0.69	0.86	6.46e-08	6182.A0A4Z2CQX3,6182.A0A4Z2CRX2,6182.A0A4Z2CT44,6182.A0A4Z2CUM2,6182.A0A4Z2CYV9,6182.A0A4Z2CZN8,6182.A0A4Z2D076,6182.A0A4Z2D605,6182.A0A4Z2D790,6182.A0A4Z2D895,6182.A0A4Z2DAV8,6182.A0A4Z2DF64,6182.A0A4Z2DH19,6182.A0A4Z2DIA7,6182.A0A4Z2DL59,6182.A0A4Z2DUG9,6182.A0A4Z2DVH8,6182.A0A4Z2DXW1,6182.A0A4Z2DYB8,6182.C1LMD1,6182.C1LN37,6182.Q5D947	EWB00_008248,EWB00_008098,EWB00_007726,EWB00_007419,EWB00_006560,EWB00_006218,EWB00_005938,EWB00_004368,EWB00_003801,EWB00_003471,EWB00_002720,EWB00_001608,EWB00_001214,EWB00_000879,EWB00_011338,EWB00_004876,EWB00_003747,EWB00_000948,EWB00_008853,EWB00_005403,EWB00_003338,EWB00_011356
GO:0036094	Small molecule binding	22	1105	0.67	0.83	7.16e-08	6182.A0A4Z2CQX3,6182.A0A4Z2CRX2,6182.A0A4Z2CT44,6182.A0A4Z2CUM2,6182.A0A4Z2CYV9,6182.A0A4Z2CZN8,6182.A0A4Z2D076,6182.A0A4Z2D605,6182.A0A4Z2D790,6182.A0A4Z2D895,6182.A0A4Z2DAV8,6182.A0A4Z2DF64,6182.A0A4Z2DH19,6182.A0A4Z2DHH0,6182.A0A4Z2DIA7,6182.A0A4Z2DL59,6182.A0A4Z2DUG9,6182.A0A4Z2DVH8,6182.A0A4Z2DXW1,6182.C1LMD1,6182.C1LN37,6182.Q5D947	EWB00_008248,EWB00_008098,EWB00_007726,EWB00_007419,EWB00_006560,EWB00_006218,EWB00_005938,EWB00_004368,EWB00_003801,EWB00_003471,EWB00_002720,EWB00_001608,EWB00_001214,EWB00_001012,EWB00_000879,EWB00_011338,EWB00_004876,EWB00_003747,EWB00_000948,EWB00_005403,EWB00_003338,EWB00_011356
GO:0097367	Carbohydrate derivative binding	21	983	0.7	0.88	7.16e-08	6182.A0A4Z2CQX3,6182.A0A4Z2CRX2,6182.A0A4Z2CT44,6182.A0A4Z2CUM2,6182.A0A4Z2CZN8,6182.A0A4Z2D076,6182.A0A4Z2D605,6182.A0A4Z2D790,6182.A0A4Z2D895,6182.A0A4Z2DAV8,6182.A0A4Z2DF64,6182.A0A4Z2DH19,6182.A0A4Z2DIA7,6182.A0A4Z2DL59,6182.A0A4Z2DUG9,6182.A0A4Z2DVH8,6182.A0A4Z2DXW1,6182.A0A4Z2DYB8,6182.C1LMD1,6182.C1LN37,6182.Q5D947	EWB00_008248,EWB00_008098,EWB00_007726,EWB00_007419,EWB00_006218,EWB00_005938,EWB00_004368,EWB00_003801,EWB00_003471,EWB00_002720,EWB00_001608,EWB00_001214,EWB00_000879,EWB00_011338,EWB00_004876,EWB00_003747,EWB00_000948,EWB00_008853,EWB00_005403,EWB00_003338,EWB00_011356
GO:0035639	Purine ribonucleoside triphosphate binding	20	917	0.71	0.88	8.84e-08	6182.A0A4Z2CQX3,6182.A0A4Z2CRX2,6182.A0A4Z2CT44,6182.A0A4Z2CUM2,6182.A0A4Z2CZN8,6182.A0A4Z2D076,6182.A0A4Z2D605,6182.A0A4Z2D790,6182.A0A4Z2D895,6182.A0A4Z2DAV8,6182.A0A4Z2DF64,6182.A0A4Z2DH19,6182.A0A4Z2DIA7,6182.A0A4Z2DL59,6182.A0A4Z2DUG9,6182.A0A4Z2DVH8,6182.A0A4Z2DXW1,6182.C1LMD1,6182.C1LN37,6182.Q5D947	EWB00_008248,EWB00_008098,EWB00_007726,EWB00_007419,EWB00_006218,EWB00_005938,EWB00_004368,EWB00_003801,EWB00_003471,EWB00_002720,EWB00_001608,EWB00_001214,EWB00_000879,EWB00_011338,EWB00_004876,EWB00_003747,EWB00_000948,EWB00_005403,EWB00_003338,EWB00_011356
GO:0032555	Purine ribonucleotide binding	20	946	0.69	0.86	1.22e-07	6182.A0A4Z2CQX3,6182.A0A4Z2CRX2,6182.A0A4Z2CT44,6182.A0A4Z2CUM2,6182.A0A4Z2CZN8,6182.A0A4Z2D076,6182.A0A4Z2D605,6182.A0A4Z2D790,6182.A0A4Z2D895,6182.A0A4Z2DAV8,6182.A0A4Z2DF64,6182.A0A4Z2DH19,6182.A0A4Z2DIA7,6182.A0A4Z2DL59,6182.A0A4Z2DUG9,6182.A0A4Z2DVH8,6182.A0A4Z2DXW1,6182.C1LMD1,6182.C1LN37,6182.Q5D947	EWB00_008248,EWB00_008098,EWB00_007726,EWB00_007419,EWB00_006218,EWB00_005938,EWB00_004368,EWB00_003801,EWB00_003471,EWB00_002720,EWB00_001608,EWB00_001214,EWB00_000879,EWB00_011338,EWB00_004876,EWB00_003747,EWB00_000948,EWB00_005403,EWB00_003338,EWB00_011356
GO:0017111	Nucleoside-triphosphatase activity	11	295	0.94	1.05	6.29e-06	6182.A0A4Z2CQX3,6182.A0A4Z2CRX2,6182.A0A4Z2CT44,6182.A0A4Z2CUM2,6182.A0A4Z2D076,6182.A0A4Z2D790,6182.A0A4Z2DAV8,6182.A0A4Z2DF64,6182.A0A4Z2DIA7,6182.C1LMD1,6182.Q5D947	EWB00_008248,EWB00_008098,EWB00_007726,EWB00_007419,EWB00_005938,EWB00_003801,EWB00_002720,EWB00_001608,EWB00_000879,EWB00_005403,EWB00_011356
GO:1901363	Heterocyclic compound binding	27	2436	0.41	0.5	1.12e-05	6182.A0A4Z2CQX3,6182.A0A4Z2CRV0,6182.A0A4Z2CRX2,6182.A0A4Z2CT44,6182.A0A4Z2CUM2,6182.A0A4Z2CYV9,6182.A0A4Z2CZN8,6182.A0A4Z2D076,6182.A0A4Z2D605,6182.A0A4Z2D683,6182.A0A4Z2D790,6182.A0A4Z2D7P5,6182.A0A4Z2D895,6182.A0A4Z2DAV8,6182.A0A4Z2DF64,6182.A0A4Z2DH19,6182.A0A4Z2DIA7,6182.A0A4Z2DL59,6182.A0A4Z2DTY1,6182.A0A4Z2DUG9,6182.A0A4Z2DVH8,6182.A0A4Z2DXD6,6182.A0A4Z2DXW1,6182.A0A4Z2DYB8,6182.C1LMD1,618…	EWB00_008248,EWB00_000068,EWB00_008098,EWB00_007726,EWB00_007419,EWB00_006560,EWB00_006218,EWB00_005938,EWB00_004368,EWB00_004223,EWB00_003801,EWB00_003674,EWB00_003471,EWB00_002720,EWB00_001608,EWB00_001214,EWB00_000879,EWB00_011338,EWB00_006057,EWB00_004876,EWB00_003747,EWB00_010932,EWB00_000948,EWB00_008853,EWB00_005403,EWB00_003338,EWB00_011356
GO:0097159	Organic cyclic compound binding	27	2455	0.41	0.49	1.24e-05	6182.A0A4Z2CQX3,6182.A0A4Z2CRV0,6182.A0A4Z2CRX2,6182.A0A4Z2CT44,6182.A0A4Z2CUM2,6182.A0A4Z2CYV9,6182.A0A4Z2CZN8,6182.A0A4Z2D076,6182.A0A4Z2D605,6182.A0A4Z2D683,6182.A0A4Z2D790,6182.A0A4Z2D7P5,6182.A0A4Z2D895,6182.A0A4Z2DAV8,6182.A0A4Z2DF64,6182.A0A4Z2DH19,6182.A0A4Z2DIA7,6182.A0A4Z2DL59,6182.A0A4Z2DTY1,6182.A0A4Z2DUG9,6182.A0A4Z2DVH8,6182.A0A4Z2DXD6,6182.A0A4Z2DXW1,6182.A0A4Z2DYB8,6182.C1LMD1,618…	EWB00_008248,EWB00_000068,EWB00_008098,EWB00_007726,EWB00_007419,EWB00_006560,EWB00_006218,EWB00_005938,EWB00_004368,EWB00_004223,EWB00_003801,EWB00_003674,EWB00_003471,EWB00_002720,EWB00_001608,EWB00_001214,EWB00_000879,EWB00_011338,EWB00_006057,EWB00_004876,EWB00_003747,EWB00_010932,EWB00_000948,EWB00_008853,EWB00_005403,EWB00_003338,EWB00_011356
GO:0016887	ATP hydrolysis activity	8	167	1.05	1.03	5.37e-05	6182.A0A4Z2CQX3,6182.A0A4Z2CRX2,6182.A0A4Z2CT44,6182.A0A4Z2CUM2,6182.A0A4Z2D076,6182.A0A4Z2DF64,6182.A0A4Z2DIA7,6182.Q5D947	EWB00_008248,EWB00_008098,EWB00_007726,EWB00_007419,EWB00_005938,EWB00_001608,EWB00_000879,EWB00_011356
GO:0043167	Ion binding	25	2265	0.41	0.47	5.37e-05	6182.A0A4Z2CQX3,6182.A0A4Z2CRX2,6182.A0A4Z2CT44,6182.A0A4Z2CUM2,6182.A0A4Z2CYV9,6182.A0A4Z2CZN8,6182.A0A4Z2D076,6182.A0A4Z2D605,6182.A0A4Z2D790,6182.A0A4Z2D895,6182.A0A4Z2DAV8,6182.A0A4Z2DF64,6182.A0A4Z2DH19,6182.A0A4Z2DIA7,6182.A0A4Z2DL59,6182.A0A4Z2DN32,6182.A0A4Z2DTS6,6182.A0A4Z2DUG9,6182.A0A4Z2DVH8,6182.A0A4Z2DXW1,6182.A0A4Z2DYB8,6182.C1LMD1,6182.C1LN37,6182.Q5D947,6182.Q5DCA1	EWB00_008248,EWB00_008098,EWB00_007726,EWB00_007419,EWB00_006560,EWB00_006218,EWB00_005938,EWB00_004368,EWB00_003801,EWB00_003471,EWB00_002720,EWB00_001608,EWB00_001214,EWB00_000879,EWB00_011338,EWB00_010649,EWB00_005823,EWB00_004876,EWB00_003747,EWB00_000948,EWB00_008853,EWB00_005403,EWB00_003338,EWB00_011356,EWB00_010715
GO:0140657	ATP-dependent activity	10	304	0.89	0.89	5.37e-05	6182.A0A4Z2CQX3,6182.A0A4Z2CRX2,6182.A0A4Z2CT44,6182.A0A4Z2CUM2,6182.A0A4Z2CZN8,6182.A0A4Z2D076,6182.A0A4Z2DF64,6182.A0A4Z2DIA7,6182.A0A4Z2DXW1,6182.Q5D947	EWB00_008248,EWB00_008098,EWB00_007726,EWB00_007419,EWB00_006218,EWB00_005938,EWB00_001608,EWB00_000879,EWB00_000948,EWB00_011356
GO:0005488	Binding	38	5279	0.23	0.34	5.61e-05	6182.A0A4Z2CQX3,6182.A0A4Z2CRV0,6182.A0A4Z2CRX2,6182.A0A4Z2CT44,6182.A0A4Z2CUM2,6182.A0A4Z2CWY6,6182.A0A4Z2CX16,6182.A0A4Z2CYV9,6182.A0A4Z2CZN8,6182.A0A4Z2D076,6182.A0A4Z2D1B6,6182.A0A4Z2D5U7,6182.A0A4Z2D605,6182.A0A4Z2D683,6182.A0A4Z2D790,6182.A0A4Z2D7P5,6182.A0A4Z2D859,6182.A0A4Z2D895,6182.A0A4Z2D8J1,6182.A0A4Z2DAV8,6182.A0A4Z2DF64,6182.A0A4Z2DFM9,6182.A0A4Z2DH19,6182.A0A4Z2DHH0,6182.A0A4Z2DIA7…	EWB00_008248,EWB00_000068,EWB00_008098,EWB00_007726,EWB00_007419,EWB00_006747,EWB00_006776,EWB00_006560,EWB00_006218,EWB00_005938,EWB00_005501,EWB00_004327,EWB00_004368,EWB00_004223,EWB00_003801,EWB00_003674,EWB00_003510,EWB00_003471,EWB00_003356,EWB00_002720,EWB00_001608,EWB00_001463,EWB00_001214,EWB00_001012,EWB00_000879,EWB00_011338,EWB00_010649,EWB00_005823,EWB00_006057,EWB00_004876,EWB00_003…
GO:0005524	ATP binding	14	737	0.65	0.65	0.00011	6182.A0A4Z2CQX3,6182.A0A4Z2CRX2,6182.A0A4Z2CT44,6182.A0A4Z2CUM2,6182.A0A4Z2CZN8,6182.A0A4Z2D076,6182.A0A4Z2D605,6182.A0A4Z2DF64,6182.A0A4Z2DIA7,6182.A0A4Z2DL59,6182.A0A4Z2DUG9,6182.A0A4Z2DVH8,6182.A0A4Z2DXW1,6182.Q5D947	EWB00_008248,EWB00_008098,EWB00_007726,EWB00_007419,EWB00_006218,EWB00_005938,EWB00_004368,EWB00_001608,EWB00_000879,EWB00_011338,EWB00_004876,EWB00_003747,EWB00_000948,EWB00_011356
GO:0015662	P-type ion transporter activity	3	10	1.85	1.01	0.0014	6182.A0A4Z2CRX2,6182.A0A4Z2CUM2,6182.A0A4Z2DF64	EWB00_008098,EWB00_007419,EWB00_001608
GO:0005525	GTP binding	6	182	0.89	0.56	0.0083	6182.A0A4Z2D790,6182.A0A4Z2D895,6182.A0A4Z2DAV8,6182.A0A4Z2DH19,6182.C1LMD1,6182.C1LN37	EWB00_003801,EWB00_003471,EWB00_002720,EWB00_001214,EWB00_005403,EWB00_003338
GO:0016787	Hydrolase activity	13	1040	0.47	0.36	0.0165	6182.A0A4Z2CQX3,6182.A0A4Z2CRX2,6182.A0A4Z2CT44,6182.A0A4Z2CUM2,6182.A0A4Z2CZN8,6182.A0A4Z2D076,6182.A0A4Z2D790,6182.A0A4Z2DAV8,6182.A0A4Z2DF64,6182.A0A4Z2DIA7,6182.A0A4Z2DPZ4,6182.C1LMD1,6182.Q5D947	EWB00_008248,EWB00_008098,EWB00_007726,EWB00_007419,EWB00_006218,EWB00_005938,EWB00_003801,EWB00_002720,EWB00_001608,EWB00_000879,EWB00_010523,EWB00_005403,EWB00_011356
GO:0019829	ATPase-coupled cation transmembrane transporter activity	3	30	1.37	0.58	0.0193	6182.A0A4Z2CRX2,6182.A0A4Z2CUM2,6182.A0A4Z2DF64	EWB00_008098,EWB00_007419,EWB00_001608
GO:0005200	Structural constituent of cytoskeleton	3	31	1.35	0.57	0.0204	6182.A0A4Z2D895,6182.A0A4Z2DH19,6182.C1LN37	EWB00_003471,EWB00_001214,EWB00_003338
GO:0005388	P-type calcium transporter activity	2	6	1.89	0.58	0.0245	6182.A0A4Z2CRX2,6182.A0A4Z2DF64	EWB00_008098,EWB00_001608
GO:0030165	PDZ domain binding	2	7	1.82	0.55	0.0304	6182.A0A4Z2CRX2,6182.A0A4Z2DF64	EWB00_008098,EWB00_001608
GO:0015085	Calcium ion transmembrane transporter activity	3	43	1.21	0.45	0.0453	6182.A0A4Z2CRX2,6182.A0A4Z2DF64,6182.A0A4Z2DYB8	EWB00_008098,EWB00_001608,EWB00_008853
GO:0005198	Structural molecule activity	6	273	0.71	0.36	0.0499	6182.A0A4Z2CRV0,6182.A0A4Z2D683,6182.A0A4Z2D895,6182.A0A4Z2DH19,6182.C1LG11,6182.C1LN37	EWB00_000068,EWB00_004223,EWB00_003471,EWB00_001214,EWB00_005018,EWB00_003338
	Cellular Component (Gene Ontology)
#term ID	term description	observed gene count	background gene count	strength	signal	false discovery rate	matching proteins in your network (IDs)	matching proteins in your network (labels)
GO:0005622	Intracellular anatomical structure	39	5974	0.18	0.27	0.006	6182.A0A4Z2CQX3,6182.A0A4Z2CRV0,6182.A0A4Z2CRX2,6182.A0A4Z2CT44,6182.A0A4Z2CWY6,6182.A0A4Z2CX16,6182.A0A4Z2CYV9,6182.A0A4Z2CZN8,6182.A0A4Z2D076,6182.A0A4Z2D1B6,6182.A0A4Z2D5U7,6182.A0A4Z2D605,6182.A0A4Z2D683,6182.A0A4Z2D790,6182.A0A4Z2D7P5,6182.A0A4Z2D859,6182.A0A4Z2D895,6182.A0A4Z2D8J1,6182.A0A4Z2DAV8,6182.A0A4Z2DF64,6182.A0A4Z2DFM9,6182.A0A4Z2DH19,6182.A0A4Z2DHH0,6182.A0A4Z2DIA7,6182.A0A4Z2DL59…	EWB00_008248,EWB00_000068,EWB00_008098,EWB00_007726,EWB00_006747,EWB00_006776,EWB00_006560,EWB00_006218,EWB00_005938,EWB00_005501,EWB00_004327,EWB00_004368,EWB00_004223,EWB00_003801,EWB00_003674,EWB00_003510,EWB00_003471,EWB00_003356,EWB00_002720,EWB00_001608,EWB00_001463,EWB00_001214,EWB00_001012,EWB00_000879,EWB00_011338,EWB00_010649,EWB00_010523,EWB00_005823,EWB00_005960,EWB00_006057,EWB00_004…
GO:0110165	Cellular anatomical entity	43	7667	0.12	0.24	0.006	6182.A0A4Z2CQX3,6182.A0A4Z2CRP6,6182.A0A4Z2CRV0,6182.A0A4Z2CRX2,6182.A0A4Z2CT44,6182.A0A4Z2CUM2,6182.A0A4Z2CWY6,6182.A0A4Z2CX16,6182.A0A4Z2CYV9,6182.A0A4Z2CZN8,6182.A0A4Z2D076,6182.A0A4Z2D1B6,6182.A0A4Z2D5U7,6182.A0A4Z2D605,6182.A0A4Z2D683,6182.A0A4Z2D790,6182.A0A4Z2D7P5,6182.A0A4Z2D859,6182.A0A4Z2D895,6182.A0A4Z2D8J1,6182.A0A4Z2DAV8,6182.A0A4Z2DF64,6182.A0A4Z2DFM9,6182.A0A4Z2DH19,6182.A0A4Z2DHH0…	EWB00_008248,EWB00_008136,EWB00_000068,EWB00_008098,EWB00_007726,EWB00_007419,EWB00_006747,EWB00_006776,EWB00_006560,EWB00_006218,EWB00_005938,EWB00_005501,EWB00_004327,EWB00_004368,EWB00_004223,EWB00_003801,EWB00_003674,EWB00_003510,EWB00_003471,EWB00_003356,EWB00_002720,EWB00_001608,EWB00_001463,EWB00_001214,EWB00_001012,EWB00_000879,EWB00_011338,EWB00_010649,EWB00_010663,EWB00_010523,EWB00_005…
GO:0042734	Presynaptic membrane	3	15	1.67	0.62	0.0174	6182.A0A4Z2CRP6,6182.A0A4Z2CRX2,6182.A0A4Z2DF64	EWB00_008136,EWB00_008098,EWB00_001608
	Reactome Pathways
#term ID	term description	observed gene count	background gene count	false discovery rate	matching proteins in your network (IDs)	matching proteins in your network (labels)
MAP-2262752	Cellular responses to stress	10	370	0.0038	6182.A0A4Z2CT44,6182.A0A4Z2CX16,6182.A0A4Z2D605,6182.A0A4Z2D683,6182.A0A4Z2D895,6182.A0A4Z2DFM9,6182.A0A4Z2DH19,6182.A0A4Z2DIA7,6182.C1LN37,6182.Q5D947	EWB00_007726,EWB00_006776,EWB00_004368,EWB00_004223,EWB00_003471,EWB00_001463,EWB00_001214,EWB00_000879,EWB00_003338,EWB00_011356
MAP-8953897	Cellular responses to stimuli	10	376	0.0038	6182.A0A4Z2CT44,6182.A0A4Z2CX16,6182.A0A4Z2D605,6182.A0A4Z2D683,6182.A0A4Z2D895,6182.A0A4Z2DFM9,6182.A0A4Z2DH19,6182.A0A4Z2DIA7,6182.C1LN37,6182.Q5D947	EWB00_007726,EWB00_006776,EWB00_004368,EWB00_004223,EWB00_003471,EWB00_001463,EWB00_001214,EWB00_000879,EWB00_003338,EWB00_011356
MAP-109582	Hemostasis	7	206	0.0111	6182.A0A4Z2CRX2,6182.A0A4Z2D790,6182.A0A4Z2D895,6182.A0A4Z2DF64,6182.A0A4Z2DH19,6182.A0A4Z2DHH0,6182.C1LN37	EWB00_008098,EWB00_003801,EWB00_003471,EWB00_001608,EWB00_001214,EWB00_001012,EWB00_003338
MAP-162582	Signal Transduction	15	1149	0.015	6182.A0A4Z2CRV0,6182.A0A4Z2CX16,6182.A0A4Z2D5U7,6182.A0A4Z2D605,6182.A0A4Z2D683,6182.A0A4Z2D790,6182.A0A4Z2D895,6182.A0A4Z2DFM9,6182.A0A4Z2DH19,6182.A0A4Z2DIA7,6182.A0A4Z2DNK3,6182.A0A4Z2DPZ4,6182.A0A4Z2DVH8,6182.C1LMD1,6182.Q5D947	EWB00_000068,EWB00_006776,EWB00_004327,EWB00_004368,EWB00_004223,EWB00_003801,EWB00_003471,EWB00_001463,EWB00_001214,EWB00_000879,EWB00_010663,EWB00_010523,EWB00_003747,EWB00_005403,EWB00_011356
MAP-168256	Immune System	12	785	0.0197	6182.A0A4Z2CX16,6182.A0A4Z2D076,6182.A0A4Z2D790,6182.A0A4Z2D895,6182.A0A4Z2DAV8,6182.A0A4Z2DH19,6182.A0A4Z2DIA7,6182.A0A4Z2DTS6,6182.A0A4Z2DXD6,6182.A0A4Z2DYB8,6182.C1LN37,6182.Q5D947	EWB00_006776,EWB00_005938,EWB00_003801,EWB00_003471,EWB00_002720,EWB00_001214,EWB00_000879,EWB00_005823,EWB00_010932,EWB00_008853,EWB00_003338,EWB00_011356
MAP-9646399	Aggrephagy	4	54	0.02	6182.A0A4Z2CX16,6182.A0A4Z2D895,6182.A0A4Z2DH19,6182.C1LN37	EWB00_006776,EWB00_003471,EWB00_001214,EWB00_003338
MAP-3371497	HSP90 chaperone cycle for steroid hormone receptors (SHR) in the presence of ligand	4	60	0.0252	6182.A0A4Z2D895,6182.A0A4Z2DH19,6182.C1LN37,6182.Q5D947	EWB00_003471,EWB00_001214,EWB00_003338,EWB00_011356
MAP-6798695	Neutrophil degranulation	7	272	0.0252	6182.A0A4Z2D076,6182.A0A4Z2D790,6182.A0A4Z2DAV8,6182.A0A4Z2DIA7,6182.A0A4Z2DTS6,6182.A0A4Z2DYB8,6182.Q5D947	EWB00_005938,EWB00_003801,EWB00_002720,EWB00_000879,EWB00_005823,EWB00_008853,EWB00_011356
MAP-936837	Ion transport by P-type ATPases	3	26	0.0316	6182.A0A4Z2CRX2,6182.A0A4Z2CUM2,6182.A0A4Z2DF64	EWB00_008098,EWB00_007419,EWB00_001608
MAP-453274	Mitotic G2-G2/M phases	5	132	0.0318	6182.A0A4Z2CX16,6182.A0A4Z2D895,6182.A0A4Z2DFM9,6182.A0A4Z2DH19,6182.C1LN37	EWB00_006776,EWB00_003471,EWB00_001463,EWB00_001214,EWB00_003338
MAP-69275	G2/M Transition	5	132	0.0318	6182.A0A4Z2CX16,6182.A0A4Z2D895,6182.A0A4Z2DFM9,6182.A0A4Z2DH19,6182.C1LN37	EWB00_006776,EWB00_003471,EWB00_001463,EWB00_001214,EWB00_003338
MAP-9663891	Selective autophagy	4	73	0.0318	6182.A0A4Z2CX16,6182.A0A4Z2D895,6182.A0A4Z2DH19,6182.C1LN37	EWB00_006776,EWB00_003471,EWB00_001214,EWB00_003338
MAP-2467813	Separation of Sister Chromatids	5	141	0.0329	6182.A0A4Z2CX16,6182.A0A4Z2D895,6182.A0A4Z2DFM9,6182.A0A4Z2DH19,6182.C1LN37	EWB00_006776,EWB00_003471,EWB00_001463,EWB00_001214,EWB00_003338
MAP-418359	Reduction of cytosolic Ca++ levels	2	5	0.0329	6182.A0A4Z2CRX2,6182.A0A4Z2DF64	EWB00_008098,EWB00_001608
MAP-1640170	Cell Cycle	8	430	0.035	6182.A0A4Z2CX16,6182.A0A4Z2CZN8,6182.A0A4Z2D5U7,6182.A0A4Z2D683,6182.A0A4Z2D895,6182.A0A4Z2DFM9,6182.A0A4Z2DH19,6182.C1LN37	EWB00_006776,EWB00_006218,EWB00_004327,EWB00_004223,EWB00_003471,EWB00_001463,EWB00_001214,EWB00_003338
MAP-9648025	EML4 and NUDC in mitotic spindle formation	4	81	0.035	6182.A0A4Z2D895,6182.A0A4Z2DFM9,6182.A0A4Z2DH19,6182.C1LN37	EWB00_003471,EWB00_001463,EWB00_001214,EWB00_003338
MAP-168249	Innate Immune System	8	444	0.0381	6182.A0A4Z2CX16,6182.A0A4Z2D076,6182.A0A4Z2D790,6182.A0A4Z2DAV8,6182.A0A4Z2DIA7,6182.A0A4Z2DTS6,6182.A0A4Z2DYB8,6182.Q5D947	EWB00_006776,EWB00_005938,EWB00_003801,EWB00_002720,EWB00_000879,EWB00_005823,EWB00_008853,EWB00_011356
MAP-201681	TCF dependent signaling in response to WNT	4	87	0.0381	6182.A0A4Z2CX16,6182.A0A4Z2D605,6182.A0A4Z2D683,6182.A0A4Z2DFM9	EWB00_006776,EWB00_004368,EWB00_004223,EWB00_001463
MAP-2500257	Resolution of Sister Chromatid Cohesion	4	87	0.0381	6182.A0A4Z2D895,6182.A0A4Z2DFM9,6182.A0A4Z2DH19,6182.C1LN37	EWB00_003471,EWB00_001463,EWB00_001214,EWB00_003338
MAP-69278	Cell Cycle, Mitotic	7	360	0.0461	6182.A0A4Z2CX16,6182.A0A4Z2CZN8,6182.A0A4Z2D683,6182.A0A4Z2D895,6182.A0A4Z2DFM9,6182.A0A4Z2DH19,6182.C1LN37	EWB00_006776,EWB00_006218,EWB00_004223,EWB00_003471,EWB00_001463,EWB00_001214,EWB00_003338
MAP-983189	Kinesins	3	40	0.0461	6182.A0A4Z2D895,6182.A0A4Z2DH19,6182.C1LN37	EWB00_003471,EWB00_001214,EWB00_003338
MAP-2555396	Mitotic Metaphase and Anaphase	5	175	0.0476	6182.A0A4Z2CX16,6182.A0A4Z2D895,6182.A0A4Z2DFM9,6182.A0A4Z2DH19,6182.C1LN37	EWB00_006776,EWB00_003471,EWB00_001463,EWB00_001214,EWB00_003338
MAP-68882	Mitotic Anaphase	5	174	0.0476	6182.A0A4Z2CX16,6182.A0A4Z2D895,6182.A0A4Z2DFM9,6182.A0A4Z2DH19,6182.C1LN37	EWB00_006776,EWB00_003471,EWB00_001463,EWB00_001214,EWB00_003338
MAP-68886	M Phase	6	265	0.0476	6182.A0A4Z2CX16,6182.A0A4Z2D683,6182.A0A4Z2D895,6182.A0A4Z2DFM9,6182.A0A4Z2DH19,6182.C1LN37	EWB00_006776,EWB00_004223,EWB00_003471,EWB00_001463,EWB00_001214,EWB00_003338
MAP-69481	G2/M Checkpoints	4	98	0.0476	6182.A0A4Z2CX16,6182.A0A4Z2CZN8,6182.A0A4Z2D5U7,6182.A0A4Z2D683	EWB00_006776,EWB00_006218,EWB00_004327,EWB00_004223
