# Supplementary material for: Membrane proteomics and transcriptomic profiling analysis of hepatic stellate cells co-incubated with Schistosoma japonicum eggs
Source: Front Cell Infect Microbiol. 2025 Sep 16;15:1674880. doi: 10.3389/fcimb.2025.1674880 (PMC12479499; doi:10.3389/fcimb.2025.1674880)
Supplement: Supplementary file 5 [file Table3.xlsx]

## Sheet: 1742137967341_20eadbc6f7001
Gene ID	Gene Symbol	Type	Control1 TPM	Control2 TPM	Control3 TPM	Egg1 TPM	Egg2 TPM	Egg3 TPM	log2 (Egg / Control)	Pvalue(Egg / Control)
1	'A1BG'	mRNA	3.27	2.94	3.15	2.9	2.44	2.17	-0.15402	0.444364435706762
29974	'A1CF'	mRNA	0	0	0	0	0	0.01	1.07601229251336	0.792012681886473
2	'A2M'	mRNA	0.03	0	0.03	0.03	0	0	-0.78049	0.757597606376364
53947	'A4GALT'	mRNA	5.32	4.09	6.2	10.07	8.74	9.71	1.05288999587078	6.71474116991114E-10
51146	'A4GNT'	mRNA	0	0	0.09	0	0	0	-0.847541	0.835458080155232
8086	'AAAS'	mRNA	57.1	53.76	52.36	50.38	44.02	44.11	-0.0686771	0.348222143964123
65985	'AACS'	mRNA	31.93	32.91	36.91	32.38	31.53	31.97	0.0874653059287281	0.176815101121902
13	'AADAC'	mRNA	0.17	0.17	0.17	0	0.08	0	-2.36666	0.19356526555689
51166	'AADAT'	mRNA	7.24	7.33	7.79	5.67	4.89	4.38	-0.429173	0.0126825996608472
79719	'AAGAB'	mRNA	77.64	81.07	84.39	60.55	60.27	52.62	-0.289509	1.0885734519481102E-9
22848	'AAK1'	mRNA	14.96	15.96	14.87	16.9	14.61	15.2	0.183600141587099	0.0031010853225289
28971	'AAMDC'	mRNA	165.53	128.21	148.2	92.58	104.75	101.56	-0.288598	0.0047011647107773
14	'AAMP'	mRNA	153.66	150.17	146.72	146.14	131.75	140.26	0.05729409566158	0.210272027364238
15	'AANAT'	mRNA	0.32	0.06	0.16	0.16	0.08	0.46	0.470584948889785	0.672995914318489
25980	'AAR2'	mRNA	57.24	58.02	61.23	51.53	47.49	52.68	-0.0430706	0.455463772754884
16	'AARS1'	mRNA	127.22	120.74	122.72	122.4	124.85	124.81	0.172498645917745	1.15105134937604E-6
57505	'AARS2'	mRNA	15.71	15.63	15.27	13.37	13.74	13.02	-0.0457601	0.538139511784912
80755	'AARSD1'	mRNA	28.49	27.65	23.24	21.1	23.22	22.49	-0.0881622	0.475267101816002
132949	'AASDH'	mRNA	9.81	9	9.55	8.27	8.29	7.32	-0.0705326	0.536294337128399
60496	'AASDHPPT'	mRNA	32.32	33.13	32.81	27.61	24.88	25.15	-0.175756	0.0137683731676029
10157	'AASS'	mRNA	22.69	22.95	23.37	17.81	17.58	17.88	-0.205304	2.928310035928E-4
26574	'AATF'	mRNA	67.61	66.02	63.46	65.22	63.17	61.48	0.111358967129392	0.0533321950178896
9625	'AATK'	mRNA	0.09	0.07	0.09	0.13	0.13	0.17	0.975833371082974	0.214915526681712
18	'ABAT'	mRNA	2.25	2.97	2.39	3.16	3.92	3.32	0.609515819866638	3.260005808801E-4
19	'ABCA1'	mRNA	6.35	6.09	6.19	14.76	14.96	14.13	1.40477134868495	6.10965450572428E-116
10349	'ABCA10'	mRNA	0.42	0.25	0.46	0.21	0.35	0.18	-0.443345	0.337401308570551
26154	'ABCA12'	mRNA	0.03	0.03	0.04	0.01	0.01	0	-1.68805	0.286861521968835
154664	'ABCA13'	mRNA	0	0	0	0.01	0	0.01	2.96468096069892	0.197177347751016
20	'ABCA2'	mRNA	36.55	37.22	36.99	38.27	38.09	38.85	0.226388102993114	1.4132003151612902E-9
21	'ABCA3'	mRNA	8.49	8.36	8.01	7.1	6.91	6.59	-0.102723	0.232054672744007
24	'ABCA4'	mRNA	0.02	0	0.03	0	0	0	-2.32248	0.375733335008969
23461	'ABCA5'	mRNA	3.48	4.38	4.01	3.04	2.78	2.77	-0.30149	0.0098720629567861
23460	'ABCA6'	mRNA	0.36	0.11	0.09	0.07	0.15	0.08	-0.832846	0.282041717882443
10347	'ABCA7'	mRNA	4.51	4.49	4.43	3.24	3.61	3.7	-0.249716	0.0396410233498491
10351	'ABCA8'	mRNA	1.35	1.39	1.67	0.78	1.1	0.61	-0.685281	0.0067648010346401
10350	'ABCA9'	mRNA	0	0.09	0.11	0.02	0.04	0.07	-0.534645	0.633687736935346
5243	'ABCB1'	mRNA	0.02	0	0	0	0	0	-0.847541	0.835458080155232
23456	'ABCB10'	mRNA	14.6	14.39	14.91	11.81	11.28	11.72	-0.112565	0.205941500541595
8647	'ABCB11'	mRNA	0.26	0.15	0.27	0.11	0.25	0.13	-0.0679407	0.915588750512916
5244	'ABCB4'	mRNA	0	0	0	0.02	0	0.03	1.96476062963349	0.509187558525306
340273	'ABCB5'	mRNA	0	0.04	0	0	0	0	-0.847541	0.835458080155232
10058	'ABCB6'	mRNA	5.2	5.14	5.14	4.83	5.86	5.47	0.238988075256506	0.128846476439625
22	'ABCB7'	mRNA	12.82	13.1	13.51	11.77	11.81	10.96	-0.0231425	0.776807821435228
11194	'ABCB8'	mRNA	17.91	18.52	17.94	13.8	14.69	15.59	-0.134737	0.0671967929950057
23457	'ABCB9'	mRNA	5.65	5.79	5.46	5.23	5.34	4.72	-0.0545283	0.712903473376773
4363	'ABCC1'	mRNA	48.95	48.65	49.03	49.45	48.68	50.25	0.186677427552182	4.71170205467819E-7
89845	'ABCC10'	mRNA	9.29	9.46	10.68	8.96	8.12	8.3	-0.109885	0.264905786396673
85320	'ABCC11'	mRNA	0	0.03	0.03	0.03	0	0.03	0.113304482753161	0.958731885256212
1244	'ABCC2'	mRNA	0.41	0.3	0.39	0.37	0.39	0.13	-0.135274	0.768463257657365
8714	'ABCC3'	mRNA	12.43	10.58	11.64	12.59	13.85	13.36	0.327789984101403	2.63597363008882E-5
10257	'ABCC4'	mRNA	31.27	33.7	33.8	34.1	34.69	33.2	0.214027219156717	5.34780647630116E-6
10057	'ABCC5'	mRNA	24.44	24.73	26.6	22.74	23.96	23.34	0.0283858333921943	0.61812530986454
368	'ABCC6'	mRNA	4.73	5.73	4.45	1.83	4.26	2.98	-0.575426	0.020497357543132
6833	'ABCC8'	mRNA	0.1	0.21	0.14	0.21	0.09	0.11	0.0323809857327004	0.965499130677324
10060	'ABCC9'	mRNA	2.49	2.28	2.83	2.53	2.48	2.34	0.12255270360663	0.355664344565211
215	'ABCD1'	mRNA	14.93	15.55	16.1	9.44	9.5	8.74	-0.584325	3.68852273636193E-10
225	'ABCD2'	mRNA	0.1	0.02	0.07	0.04	0	0	-2.20844	0.147984688033793
5825	'ABCD3'	mRNA	39.59	38.54	43.12	29.67	26.96	27.04	-0.344076	1.02737821831945E-8
5826	'ABCD4'	mRNA	27.22	26.12	26.81	24.29	29.85	28.29	0.2036831657133	0.017011419320166
6059	'ABCE1'	mRNA	47.24	48.14	47.13	44.15	43.65	41.26	0.0238950614612718	0.62298465289422
23	'ABCF1'	mRNA	89.88	87.05	86.83	76.25	78	75.37	-0.0329535	0.415642404572932
10061	'ABCF2'	mRNA	25.61	23.96	24.74	24.26	21.15	21.43	0.0138514139865009	0.830205494724947
114483834	'ABCF2-H2BE1'	mRNA	36.03	37.37	35.48	35.64	38.67	38.9	0.222151789537372	0.0022606200289962
55324	'ABCF3'	mRNA	77.28	75	75.51	69.06	70.1	70.67	0.0469117979120414	0.337672496396033
9619	'ABCG1'	mRNA	1.83	1.76	1.98	1.67	1.14	1.72	-0.0497033	0.84226952456093
9429	'ABCG2'	mRNA	4.14	4.46	3.88	1.85	1.75	1.91	-0.906648	3.16696021930674E-6
64137	'ABCG4'	mRNA	1.31	1.19	1.64	0.82	0.88	0.67	-0.635482	0.0393748212758991
64241	'ABCG8'	mRNA	0	0	0.02	0	0	0	-0.847541	0.835458080155232
84696	'ABHD1'	mRNA	0.17	0.26	0.25	0.14	0.25	0.28	0.11540735335109	0.914070522335132
55347	'ABHD10'	mRNA	29.98	33.61	32.46	22.64	29.77	25.24	-0.2242	0.0140787794330606
83451	'ABHD11'	mRNA	21.27	20.73	22.83	15.93	16.29	18.46	-0.155242	0.208532791226708
26090	'ABHD12'	mRNA	215.62	215.29	213.46	151.95	152.29	159.14	-0.314638	1.37200788409475E-16
84945	'ABHD13'	mRNA	9.51	11.01	10.93	9.55	9.35	8.93	-0.010113	0.907447541944301
25864	'ABHD14A'	mRNA	43.31	39.79	38.42	37.85	29.01	33.82	-0.116399	0.322717301969076
100526760	'ABHD14A-ACY1'	mRNA	1.07	0.35	0.32	1.02	1.05	0.63	0.836369078838133	0.171260128505597
84836	'ABHD14B'	mRNA	10.51	12.55	13.69	11.71	12.04	10.39	0.0233183442167602	0.875933736227929
116236	'ABHD15'	mRNA	10.84	10.94	10.22	10.66	9.82	9.06	0.0528184748972517	0.614499656895376
7920	'ABHD16A'	mRNA	46.95	50.76	50.28	40.37	38.95	41.57	-0.127221	0.0682946322016166
81926	'ABHD17A'	mRNA	58.28	56.52	56.27	47.09	45.67	49.54	-0.0795205	0.232917791437862
51104	'ABHD17B'	mRNA	20.31	20.14	21.43	18.3	18.02	18.15	-0.0863858	0.303066211822465
58489	'ABHD17C'	mRNA	25.72	25.49	25.2	90.14	93.49	92.99	2.02202743697964	2.0379418604496398E-244
80167	'ABHD18'	mRNA	9.9	10.16	9.34	8.3	7.48	7.93	-0.0570937	0.626265098161376
11057	'ABHD2'	mRNA	30.95	31.95	33.03	30.85	29.12	30.2	0.0808541756159038	0.0503339692026213
171586	'ABHD3'	mRNA	43.41	44.09	43.33	45.67	39.5	39.65	0.0764407842491602	0.281418291075687
63874	'ABHD4'	mRNA	49.56	48.55	51.81	37.14	37.93	37.68	-0.24488	1.22014516712412E-5
51099	'ABHD5'	mRNA	21.24	23.16	23.59	19.02	17.75	16.48	-0.181728	0.0273114369278476
57406	'ABHD6'	mRNA	21.45	22.1	26.84	20.12	19.85	21.18	-0.0513263	0.604522272077542
79575	'ABHD8'	mRNA	34.3	34.35	35.15	26.97	26.69	28.39	-0.174067	0.0308274184064077
10006	'ABI1'	mRNA	23.31	27.34	24.71	21.92	23.18	20.82	-0.0488488	0.519861090356107
10152	'ABI2'	mRNA	67.54	67.63	67.39	61.45	60.47	58.16	-0.00157656	0.963190752052259
51225	'ABI3'	mRNA	0.25	0.17	0.22	0.16	0.22	0.39	0.434417394474484	0.670461568787404
25890	'ABI3BP'	mRNA	22.07	22.73	23.66	68.25	64.11	62.41	1.67234941007604	2.7449330353977098E-286
54942	'ABITRAM'	mRNA	33.2	34.89	33.49	31.43	33.28	33.62	0.118033310027415	0.148409494862832
25	'ABL1'	mRNA	60.89	59.58	60.61	60.54	59.58	60.51	0.159543626836128	5.99805319474097E-6
27	'ABL2'	mRNA	12.02	12.12	11.59	13.35	12.53	12.57	0.285013943694029	3.22243539944494E-8
3983	'ABLIM1'	mRNA	14.84	16.36	15.56	12.19	12.25	11.01	-0.242679	2.448541276138E-4
84448	'ABLIM2'	mRNA	1.67	1.38	1.22	1.35	1.35	1.19	-0.0115429	0.970175726996812
22885	'ABLIM3'	mRNA	44.82	44.05	43.22	52.13	50.36	47.98	0.351741364184576	9.88023484934232E-14
29	'ABR'	mRNA	50.24	51.35	53.22	47.85	48.78	50.03	0.0932496503032646	0.029841282176989
58527	'ABRACL'	mRNA	87.14	90.25	90.71	69.78	66.79	70.43	-0.222795	0.0171370297839212
84142	'ABRAXAS1'	mRNA	3.89	3.94	3.55	3.73	3.01	3.29	0.070897869599558	0.690308030188772
23172	'ABRAXAS2'	mRNA	12.54	12.39	14.02	10.97	10.34	10.57	-0.124627	0.241104849328821
29777	'ABT1'	mRNA	19.94	21.12	19.48	17.59	20.49	18.61	0.0726484030414384	0.403551482897246
80325	'ABTB1'	mRNA	39.55	38.73	37.34	44.21	50.04	49.32	0.477372364027225	2.02698669040015E-10
25841	'ABTB2'	mRNA	4.46	4.09	4.51	4.18	4.72	4.18	0.171254805335133	0.195643776865504
30	'ACAA1'	mRNA	46.7	42.84	41.19	37.83	41.74	38.99	0.0228158746294592	0.782052820789956
10449	'ACAA2'	mRNA	84.35	83.96	82.56	57.3	55.91	55.51	-0.40651	6.012631865647231E-19
31	'ACACA'	mRNA	30.14	28.85	28.35	21.01	20.86	20.44	-0.31245	1.87642266915232E-13
32	'ACACB'	mRNA	4.86	4.56	4.53	3.79	3.28	3.63	-0.234628	0.0213607298156219
80724	'ACAD10'	mRNA	8.9	9.81	7.59	8.01	8.08	7.26	-0.00521771	0.963708945674588
84129	'ACAD11'	mRNA	9.33	10.14	10.54	7.5	9.64	7.97	-0.0895119	0.462146852944476
27034	'ACAD8'	mRNA	25.31	23.95	23.33	21.48	23.16	20.38	0.0542512832309393	0.520557486143515
28976	'ACAD9'	mRNA	58.75	57.62	62.16	49.37	50.82	49.38	-0.0894868	0.114688981182154
34	'ACADM'	mRNA	39.28	38.24	35.94	28.11	27.53	30.7	-0.225742	0.003908756149005
35	'ACADS'	mRNA	23.84	21.74	20.48	18.1	17.69	19.32	-0.0969474	0.369721635139173
36	'ACADSB'	mRNA	2.79	2.67	2.34	2.53	2.55	2.43	0.110128973943523	0.481960922700664
37	'ACADVL'	mRNA	307.52	297.54	293.71	244.78	245.75	253.14	-0.108949	9.217201084211E-4
176	'ACAN'	mRNA	0.04	0.01	0.01	0.05	0.04	0.04	1.11135593598876	0.331735332019883
9744	'ACAP1'	mRNA	0.15	0	0.05	0.15	0.05	0.14	0.914630868039522	0.503881701359997
23527	'ACAP2'	mRNA	40.92	42.75	40.79	38.94	37.68	35.99	0.0281012947570634	0.488823372681416
116983	'ACAP3'	mRNA	15.81	15.52	17.43	10.09	10.63	11.21	-0.425692	1.459543290039E-6
38	'ACAT1'	mRNA	99.48	98.15	103.2	69.24	69.3	76	-0.322397	1.1125565727718E-7
39	'ACAT2'	mRNA	203.18	207.43	203.25	140.99	132.8	142.66	-0.395612	2.63516269117379E-19
64746	'ACBD3'	mRNA	22.11	20.55	22.73	20.17	19.29	19.44	0.0158982669877026	0.828379123417967
79777	'ACBD4'	mRNA	9.92	12.67	11.77	11.7	11.32	11.32	0.237089727155073	0.056606790780872
91452	'ACBD5'	mRNA	16.8	19.06	16.18	12.08	12.31	12.87	-0.258636	0.0043829966486628
84320	'ACBD6'	mRNA	48.27	46.81	43.82	29.19	35.38	33.58	-0.339343	7.511281756865E-4
414149	'ACBD7'	mRNA	10.41	10.47	11.12	5.16	4.59	4.86	-0.964589	9.596662647737931E-15
84680	'ACCS'	mRNA	9.07	9.25	10.11	8.79	7.43	7.45	-0.163103	0.227155948879753
390110	'ACCSL'	mRNA	0	0.07	0	0	0.07	0	0.11424609399703	0.970167476162267
65057	'ACD'	mRNA	49.55	53.05	54.84	57.79	57.28	56.02	0.282408401926838	9.53458799798678E-5
1636	'ACE'	mRNA	0.48	0.43	0.2	0.25	0.05	0.14	-1.00074	0.110791775821581
125981	'ACER1'	mRNA	0.1	0	0.08	0.09	0	0	-0.78049	0.757597606376364
340485	'ACER2'	mRNA	1.64	1.19	1.78	1.32	1.37	1.57	-0.0116971	0.96940422817585
55331	'ACER3'	mRNA	27.07	28.24	27.97	19.31	28.03	22.39	0.0364876369952124	0.477903364515114
43	'ACHE'	mRNA	0.71	0.41	0.33	0.62	0.98	0.86	0.765175287616533	0.149040479167498
22985	'ACIN1'	mRNA	157.03	155.58	155.18	131.48	127.59	129.05	-0.0705103	0.0307441077091668
2532	'ACKR1'	mRNA	0.25	0.38	0.63	2.48	2.83	3.76	3.00184708137893	8.09510940862377E-7
1238	'ACKR2'	mRNA	0.04	0.12	0	0	0.04	0	-1.7865	0.401361894965809
57007	'ACKR3'	mRNA	0.44	0.82	0.75	0.38	0.5	0.3	-0.6349	0.30983571211349
51554	'ACKR4'	mRNA	0.33	0.43	0.21	0.29	0.26	0.26	-0.0571838	0.938748979230684
47	'ACLY'	mRNA	130.2	129.73	129.73	129.23	130.94	128.85	0.165577047485099	2.52384107185377E-8
48	'ACO1'	mRNA	42.46	39.5	43.85	47.12	45.85	45.26	0.307694168276916	5.6022234783627506E-9
50	'ACO2'	mRNA	59.42	62.18	62.09	50.37	48.75	50.27	-0.132652	0.0112576590073436
730249	'ACOD1'	mRNA	0	0	0	0.11	0.17	0.33	4.42788459058216	0.0066420474926395
641371	'ACOT1'	mRNA	11.15	15.45	14.41	8.97	9.64	7.21	-0.567939	0.0042864133784685
26027	'ACOT11'	mRNA	2.39	2.25	2.18	1.19	1.6	2.06	-0.255773	0.247306872750692
55856	'ACOT13'	mRNA	8.97	8.72	7.6	4.7	4.47	4.64	-0.702705	1.70438256865029E-8
10965	'ACOT2'	mRNA	21.76	19.5	21.82	15.25	13.26	16.79	-0.320005	0.0138542158615614
122970	'ACOT4'	mRNA	0	0	0.09	0	0	0	-0.847541	0.835458080155232
11332	'ACOT7'	mRNA	153.05	145.63	150.79	96.77	93.05	95.54	-0.455328	1.95780341110611E-20
10005	'ACOT8'	mRNA	88.77	91.54	96.22	85.24	78.14	75.54	-0.0517638	0.471643044004966
23597	'ACOT9'	mRNA	36.64	33.97	36.56	33.82	32.97	32.26	0.053792394496473	0.313934293459545
51	'ACOX1'	mRNA	8.66	8.51	8.42	7.15	6.7	6.84	-0.14306	0.0751835898534132
8309	'ACOX2'	mRNA	0.06	0.06	0	0.46	0.17	0.17	2.91891052089104	0.0338510564281246
8310	'ACOX3'	mRNA	15.7	18.8	16.37	14.36	12.56	15.99	-0.0837748	0.420614953660759
55289	'ACOXL'	mRNA	0.17	0	0.14	0.04	0.09	0.11	-0.0829373	0.94457619810901
52	'ACP1'	mRNA	113.22	114.1	115.17	89.51	84.23	85.56	-0.238837	2.07248877874791E-5
53	'ACP2'	mRNA	37.19	40.34	39.35	37.01	34.94	35.39	0.0415236393393084	0.567252845355875
55	'ACP3'	mRNA	4.68	4.02	4.38	5.3	5.21	6.19	0.530836526268931	0.0037793739544483
54	'ACP5'	mRNA	2.3	2.1	2.04	1.26	0.87	0.67	-1.14093	0.0108345672267045
51205	'ACP6'	mRNA	11.7	11.47	10.6	9.14	8.67	10.11	0.0605528231576213	0.635883859099349
390928	'ACP7'	mRNA	3.44	2.97	2.79	5.52	5.22	4.75	0.935246309135087	1.83796141075122E-7
49	'ACR'	mRNA	0	0	0.38	0	0	0.09	-1.76366	0.644898383776683
84519	'ACRBP'	mRNA	1.22	1.02	1	1.19	1.05	1.09	0.200960990417044	0.642993538128335
56	'ACRV1'	mRNA	0	0	0	0	0	0.07	1.07601229251336	0.792012681886473
23205	'ACSBG1'	mRNA	0.04	0.08	0.08	0	0.05	0	-1.68246	0.304941484616581
80221	'ACSF2'	mRNA	61.6	59.92	63.29	46.55	45.5	47.93	-0.239174	7.52976101520295E-5
197322	'ACSF3'	mRNA	24.02	22.06	21.93	20.58	17.89	18.54	-0.0243394	0.810729438770443
2180	'ACSL1'	mRNA	7.55	7.5	9.21	6.64	6.83	6.42	-0.119535	0.328485341488664
2181	'ACSL3'	mRNA	105.3	108.51	104.88	93.75	92.52	88.41	-0.0471214	0.131785467006762
2182	'ACSL4'	mRNA	60.51	63.77	63.46	69.14	63.76	62.5	0.230684387331744	2.52161570536993E-8
51703	'ACSL5'	mRNA	2.23	2.23	2.16	1.46	1.84	1.56	-0.27713	0.253809686533184
23305	'ACSL6'	mRNA	0.12	0.05	0.04	0.07	0.14	0.07	0.598903389250596	0.511439091572191
116285	'ACSM1'	mRNA	0.08	0	0	0	0	0	-0.847541	0.835458080155232
6296	'ACSM3'	mRNA	0.3	0.35	0.37	0.08	0.08	0.17	-1.88746	0.0820454728430193
54988	'ACSM5'	mRNA	0	0	0	0	0	0.13	1.07601229251336	0.792012681886473
84532	'ACSS1'	mRNA	3.32	3.01	3.63	5.02	5.45	5.48	0.847690322956867	1.1677940453191E-7
55902	'ACSS2'	mRNA	28.63	28.86	29.05	27.33	25.63	28.2	0.072249376263757	0.307994913727616
79611	'ACSS3'	mRNA	0.01	0.09	0.08	0.08	0.08	0.01	-0.102057	0.933034521402176
58	'ACTA1'	mRNA	0	0.09	0	0.09	0.18	0.09	2.01341390161899	0.31581344042696
59	'ACTA2'	mRNA	9.51	7.89	11.34	6.19	5.9	6.56	-0.301724	0.122124401317016
60	'ACTB'	mRNA	3774.23	3861.89	3720.86	3836.7	3841.42	3863.4	0.187262519460538	8.73762987276157E-21
345651	'ACTBL2'	mRNA	0.13	0.35	0.35	0.3	0.42	0.12	0.194599262572354	0.788982960221747
70	'ACTC1'	mRNA	1.5	1.5	1.29	1.17	1.16	1.42	-0.0278714	0.953417057992236
71	'ACTG1'	mRNA	3845.9	3713.05	3812.36	4215.74	4309.12	4355.58	0.34432766988106	9.81532825475563E-54
72	'ACTG2'	mRNA	0.45	0.54	0.9	0.29	0.44	0.1	-1.03153	0.228091583691334
170487	'ACTL10'	mRNA	0	0.08	0.17	0.33	0.65	0.4	2.62255285126052	0.0251184763118286
86	'ACTL6A'	mRNA	173.4	166.1	161.85	123.24	129.01	129.5	-0.236795	1.67069790860321E-7
10880	'ACTL7B'	mRNA	0	0.1	0	0	0	0	-0.847541	0.835458080155232
81569	'ACTL8'	mRNA	0	0	0	0.21	0.21	0.07	3.78314899850328	0.0390519864133526
87	'ACTN1'	mRNA	410.28	394.72	405.46	556.92	553.19	558.21	0.630131568657186	2.04156141122647E-164
88	'ACTN2'	mRNA	2.23	1.77	1.7	2.33	2.69	2.66	0.596301187772134	0.0016134272285473
89	'ACTN3'	mRNA	0.04	0.08	0.08	0	0.04	0	-2.10145	0.272369820604889
81	'ACTN4'	mRNA	426	420.92	416.67	388.19	392.81	391.4	0.0606359065763435	0.0076547907814841
55860	'ACTR10'	mRNA	91.65	97.23	97.21	72.03	66.77	73.6	-0.258125	5.15230066931142E-6
10121	'ACTR1A'	mRNA	115.6	117.81	112.2	85.45	88.16	87.34	-0.238812	6.68231988470503E-9
10120	'ACTR1B'	mRNA	92.58	94.92	89.53	102.85	101.45	101.85	0.295814268913821	1.48329668135372E-10
10097	'ACTR2'	mRNA	222.2	237.27	232.39	197.8	192.5	191.13	-0.0836308	0.0031956549549263
10096	'ACTR3'	mRNA	80.11	82.36	80.78	72.79	71.47	71.79	-0.00953457	0.753753871210451
57180	'ACTR3B'	mRNA	4.82	4.08	6.33	5.54	4.33	3.85	0.0050953449604438	0.980484410102024
653857	'ACTR3C'	mRNA	0.31	0.17	0.16	0.03	0.05	0	-2.29673	0.0542570191910452
79913	'ACTR5'	mRNA	17.83	18.59	19.58	14.87	14.72	16.44	-0.116354	0.232603100729412
64431	'ACTR6'	mRNA	37.76	38.36	42.23	33.88	33.01	37.55	-0.0162793	0.84824136954573
93973	'ACTR8'	mRNA	24.39	25.01	23.83	21.2	21.85	21.01	0.0218237996922553	0.713206794765615
90	'ACVR1'	mRNA	30.01	27.65	31.65	28.92	26.16	26.19	0.0015424227026098	0.983030852806406
91	'ACVR1B'	mRNA	27.13	25.74	25.49	42.06	42.86	44.61	0.869605847377459	3.38889821192205E-57
130399	'ACVR1C'	mRNA	0.05	0.08	0.01	0.11	0.11	0.05	1.04702038839254	0.197942228650269
92	'ACVR2A'	mRNA	2.64	2.81	2.18	1.84	1.64	2.35	-0.217245	0.252147980891606
93	'ACVR2B'	mRNA	3.42	3.42	3.42	4.06	4.05	4.23	0.419387392432197	2.71726683802002E-6
94	'ACVRL1'	mRNA	0.72	0.78	0.54	1.21	1.04	0.89	0.73956493437059	0.0263994898084442
95	'ACY1'	mRNA	15.8	15.96	19.45	15.36	16.59	19.81	0.183869891174869	0.199655457589786
91703	'ACY3'	mRNA	0.1	0	0.09	0.1	0	0	-0.78049	0.757597606376364
97	'ACYP1'	mRNA	36.22	31.97	31.52	28.74	39.57	26.63	0.0679201193557669	0.738613580543298
98	'ACYP2'	mRNA	14.9	16.89	14.78	14.3	12.61	11.32	-0.115951	0.552903709477091
100	'ADA'	mRNA	15.31	12.31	15.15	11.23	10.44	9.75	-0.271049	0.0848530853702169
51816	'ADA2'	mRNA	0.03	0.03	0	0.06	0.06	0.03	1.43449343270656	0.399771990498696
161823	'ADAL'	mRNA	14.58	16.06	15.48	12.14	11.8	10.43	-0.258082	0.0157156564899556
102	'ADAM10'	mRNA	93.43	93.93	93.45	124.12	123.08	118.67	0.552385849160725	1.9261071410821698E-71
4185	'ADAM11'	mRNA	2.63	2.54	2.97	2.41	2.05	1.91	-0.192367	0.282176564867709
8038	'ADAM12'	mRNA	1.7	1.58	1.63	2.43	2.55	2.66	0.805641097956882	4.90854992129889E-8
8751	'ADAM15'	mRNA	79.88	77.75	79.23	88.01	84.82	86.57	0.29772830828132	5.2686196656619795E-12
6868	'ADAM17'	mRNA	27.99	29.25	28.81	29.08	28.17	28.47	0.15947638811949	0.0040517889064692
8749	'ADAM18'	mRNA	0	0.09	0	0.28	0.09	0	2.01297742724196	0.338836385859395
8728	'ADAM19'	mRNA	14.47	13.41	13.66	21.02	21.68	20.79	0.770073164736381	1.1033381446443E-36
8748	'ADAM20'	mRNA	0.04	0.08	0.08	0.02	0.09	0.08	-0.57383	0.464587439293986
8747	'ADAM21'	mRNA	0.88	0.65	0.78	0.59	0.77	0.53	-0.136313	0.764821901847365
53616	'ADAM22'	mRNA	5.52	6.14	5.74	4.61	4.94	4.13	-0.236303	0.015797148507799
8745	'ADAM23'	mRNA	15.4	14.53	16.75	14.8	14.99	14.54	0.0938327549051246	0.157432689655868
10863	'ADAM28'	mRNA	0.12	0.13	0.29	0.24	0.57	0.16	1.21746669543178	0.0861776460329683
203102	'ADAM32'	mRNA	1.22	0.99	1.21	1.62	0.81	1.33	0.325732104525014	0.394827161826035
101	'ADAM8'	mRNA	2.03	2.07	1.61	1.69	1.82	2.13	0.15929211270808	0.524713227408322
8754	'ADAM9'	mRNA	239.88	241.71	237.14	328.59	338.89	336.45	0.646289029944451	6.29574440115418E-138
9510	'ADAMTS1'	mRNA	5.58	6.19	6.51	6.08	4.91	4.66	-0.0572318	0.635892137574219
81794	'ADAMTS10'	mRNA	1.02	0.84	1.27	1.63	1.21	1.2	0.495732179373273	0.10563229389835
81792	'ADAMTS12'	mRNA	63.52	60.34	62.8	55.75	55	51.85	0.0541415316808695	0.118119225274123
11093	'ADAMTS13'	mRNA	2.57	2.45	3.07	2.15	1.57	2.11	-0.272669	0.198666050079794
140766	'ADAMTS14'	mRNA	1.07	1.06	0.86	1.25	2.02	1.63	0.865789280513012	6.174847037231E-4
170689	'ADAMTS15'	mRNA	8.2	8.09	9.61	15.99	15.27	16.13	1.03706579259312	7.05562064007292E-39
170690	'ADAMTS16'	mRNA	1.08	1.17	0.99	1.05	0.79	0.79	-0.13478	0.623999301345218
170691	'ADAMTS17'	mRNA	0.3	0.23	0.34	0.14	0.25	0.21	-0.288695	0.563424136125459
9509	'ADAMTS2'	mRNA	0.5	0.27	0.83	0.25	0.41	0.69	0.315185441931205	0.490034746144868
9508	'ADAMTS3'	mRNA	0.49	0.57	0.6	0.75	0.91	0.85	0.742243564414009	0.0112607534003298
9507	'ADAMTS4'	mRNA	0.06	0.06	0.08	0.33	0.25	0.24	2.32486589089371	0.0016788552495182
11096	'ADAMTS5'	mRNA	0.72	0.87	0.92	0.25	0.23	0.28	-1.58563	1.88276653895269E-8
11174	'ADAMTS6'	mRNA	7.91	8.3	9.33	13.58	12.16	12.81	0.766112624304728	2.28283114855958E-21
11173	'ADAMTS7'	mRNA	14.25	16.09	14.16	8.1	8.72	8.91	-0.62421	2.44489702477003E-13
11095	'ADAMTS8'	mRNA	0	0	0.03	0	0	0	-0.847541	0.835458080155232
56999	'ADAMTS9'	mRNA	0.14	0.19	0.09	0.54	0.48	0.76	2.25803155122627	5.70937410215158E-8
92949	'ADAMTSL1'	mRNA	0.41	0.37	0.3	0.09	0.17	0.12	-1.35715	0.0083322340514919
57188	'ADAMTSL3'	mRNA	1.26	1.45	1.52	1.28	1.14	1.57	0.0919631682588531	0.641216685678446
54507	'ADAMTSL4'	mRNA	4.37	4.4	4.59	7.84	5.91	7.41	0.804192176545105	8.22165461026244E-10
339366	'ADAMTSL5'	mRNA	4.03	4.91	3.71	5.62	4.95	6.09	0.574884029780537	0.0015653880043182
11033	'ADAP1'	mRNA	1.8	2.06	1.97	2.07	1.74	1.89	0.177928866269399	0.578970428143021
55803	'ADAP2'	mRNA	0.11	0	0.63	0	0.05	0.2	-0.731584	0.587350039618316
103	'ADAR'	mRNA	74.64	76.15	75.14	66.59	66.16	65.99	-0.0141473	0.652576249524895
104	'ADARB1'	mRNA	31.1	31.11	30.64	98.63	99.1	96.36	1.84799288313975	0
23536	'ADAT1'	mRNA	11.16	10.82	11.25	8.74	9.49	9.02	-0.113178	0.176756210569601
134637	'ADAT2'	mRNA	1.85	2.13	1.95	1.61	1.34	1.56	-0.144073	0.382655750534238
113179	'ADAT3'	mRNA	3.06	3.67	4.22	4.18	2.85	3.17	0.068472225835923	0.810617293644642
57143	'ADCK1'	mRNA	4.37	5.51	5.08	2.33	3.18	3.02	-0.688786	0.0056264694393779
90956	'ADCK2'	mRNA	36.32	33.41	34.38	33.97	33.04	32.17	0.0946909728328175	0.171133480898448
203054	'ADCK5'	mRNA	10.41	10.65	8.66	10.55	10.11	10.16	0.212854938117445	0.140243564411775
55811	'ADCY10'	mRNA	0.05	0.04	0.07	0.05	0.06	0.09	0.573095000743789	0.565316578743276
108	'ADCY2'	mRNA	0	0	0.03	0	0	0	-0.847541	0.835458080155232
109	'ADCY3'	mRNA	75.99	73.94	73.31	77.84	80.88	80.91	0.247125530470927	1.83587234606705E-10
111	'ADCY5'	mRNA	0.84	0.57	0.74	0.55	0.57	0.52	-0.181105	0.561388956151706
112	'ADCY6'	mRNA	44.74	44.54	44.16	40.32	40.6	41.51	0.044918390065694	0.26855499696712
113	'ADCY7'	mRNA	9.81	9.18	9.22	7.9	8.54	8.67	0.0233525573675843	0.780489738633916
114	'ADCY8'	mRNA	0	0	0	0	0	0.03	1.07601229251336	0.792012681886473
115	'ADCY9'	mRNA	13.65	14.08	14.44	13.6	12.19	13.32	0.0553498118776355	0.371434971031286
117	'ADCYAP1R1'	mRNA	0	0	0.02	0	0.03	0.02	1.59980157754264	0.478585859941347
118	'ADD1'	mRNA	159.52	161.25	160.06	145.87	144.97	144.5	0.0248107759076237	0.383536562972509
119	'ADD2'	mRNA	1.05	0.85	0.84	1.41	0.99	1.22	0.668625733455187	9.808194351977E-4
120	'ADD3'	mRNA	46.01	44.76	45.55	31.53	29.74	30.6	-0.401579	1.0903904192704302E-15
79747	'ADGB'	mRNA	0	0	0	0	0	0.02	1.07601229251336	0.792012681886473
25960	'ADGRA2'	mRNA	25.8	24.05	24.1	21.59	22.56	21.24	0.0010565224701616	0.98445630222267
166647	'ADGRA3'	mRNA	41.15	39.97	41.27	35.87	35.99	34.48	-0.0417458	0.402019781223384
575	'ADGRB1'	mRNA	0.04	0	0	0	0.07	0	2.02785493308974	0.598713003449627
576	'ADGRB2'	mRNA	26.91	28.67	27.65	19.02	19.4	20.35	-0.347675	3.835778789329771E-9
577	'ADGRB3'	mRNA	0.25	0.32	0.21	0.22	0.22	0.14	-0.242885	0.637174442642922
283383	'ADGRD1'	mRNA	0.06	0.03	0.04	0.04	0.03	0	-0.884154	0.625277324138449
347088	'ADGRD2'	mRNA	0	0	0.13	0.03	0	0.09	0.1179864930665	0.94578479951861
2015	'ADGRE1'	mRNA	0	0.05	0	0.05	0.05	0.05	1.59516527144817	0.460765408603297
30817	'ADGRE2'	mRNA	0.06	0.06	0.04	0.2	0.26	0.23	2.00664915408229	0.0152852357752502
976	'ADGRE5'	mRNA	73.11	72.95	69.99	104.17	100.68	100.27	0.667445458495364	2.7461887308482804E-60
165082	'ADGRF3'	mRNA	0.38	0.29	0.27	0.17	0.31	0.24	-0.185256	0.750783266181778
221393	'ADGRF4'	mRNA	2.15	1.99	2.21	1.54	1.95	1.09	-0.289802	0.284511808049741
9289	'ADGRG1'	mRNA	13.52	14.83	14.41	6.71	6.39	6.26	-0.977137	8.76813769433234E-23
10149	'ADGRG2'	mRNA	0.05	0.03	0	0.1	0.1	0.17	2.43018031260305	0.0428498817668921
222487	'ADGRG3'	mRNA	0	0	0	0	0.05	0.02	1.97244066623837	0.506486016965841
221188	'ADGRG5'	mRNA	0	0	0	0.04	0	0	1.07601229251336	0.792012681886473
57211	'ADGRG6'	mRNA	76.31	75.39	79.41	62.46	61.66	60.8	-0.154658	1.75914116000575E-6
84873	'ADGRG7'	mRNA	0	0	0	0	0.05	0.1	2.55269743586177	0.317499939800573
22859	'ADGRL1'	mRNA	13.92	13.03	13.78	11.5	10.94	11.11	-0.115846	0.0676204023747198
23266	'ADGRL2'	mRNA	12.33	11.99	12.76	11.64	12.06	11.58	0.0558937476816735	0.435559015530295
23284	'ADGRL3'	mRNA	0	0.02	0	0.02	0	0.02	1.00397394283422	0.689419007040062
64123	'ADGRL4'	mRNA	0	0	0.03	0.03	0	0	0.114246011113023	0.970316072573108
84059	'ADGRV1'	mRNA	0.04	0.01	0.02	0.1	0.07	0.11	1.78241427711802	0.0102045584506765
126	'ADH1C'	mRNA	0	0	0	0	0.09	0	1.07601229251336	0.792012681886473
128	'ADH5'	mRNA	144.78	139.22	141.45	118.76	116.85	116.07	-0.108811	0.0033866473541468
137872	'ADHFE1'	mRNA	0.91	0.59	0.39	0.63	0.5	0.68	0.110418345771909	0.849322639327699
55256	'ADI1'	mRNA	103.02	98.1	99.91	70.19	60.95	63.09	-0.462121	9.76739548888749E-18
51094	'ADIPOR1'	mRNA	105.67	109.2	109.64	110.3	104.17	104.73	0.14139331420582	0.0015304380225324
79602	'ADIPOR2'	mRNA	137.55	141.55	140.95	116.31	116.02	115.07	-0.10612	5.309236338773E-4
10974	'ADIRF'	mRNA	0.94	0.32	0.32	0.31	0	0	-2.10803	0.274846141896853
132	'ADK'	mRNA	54.89	59.06	53.88	47.9	49.24	46.8	-0.0579597	0.38064515743688
133	'ADM'	mRNA	77.39	75.34	78.05	294.89	295.68	308.52	2.12450638967971	0
79924	'ADM2'	mRNA	0	0	0.03	0	0	0	-0.847541	0.835458080155232
199800	'ADM5'	mRNA	2.15	2.81	2.37	2.96	2.31	3.14	0.347776523100566	0.489702526378952
23394	'ADNP'	mRNA	70.02	67.4	68.73	57.01	55.26	54.23	-0.146389	3.18563037254255E-5
22850	'ADNP2'	mRNA	31.86	32.16	33.04	29.15	28.59	26.99	-0.0282789	0.579225848454358
84890	'ADO'	mRNA	19.89	19.42	20.83	18.65	18.1	18.48	0.0446547599024843	0.540184942361427
134	'ADORA1'	mRNA	3.54	2.53	3.4	2.52	2.52	2.94	-0.0651007	0.765937102802127
135	'ADORA2A'	mRNA	3.36	3.66	3.42	6.27	5.72	4.48	0.786354388920959	6.19123838718715E-5
136	'ADORA2B'	mRNA	22.2	18.56	21.48	18.35	17.03	18.81	-0.0272603	0.822207425596813
83440	'ADPGK'	mRNA	73.39	72.74	78.93	85.51	79.04	85.1	0.319703350149609	1.4349667995003099E-11
141	'ADPRH'	mRNA	1.68	1.99	2.11	1.9	1.93	1.87	0.131554512759623	0.574823241866385
113622	'ADPRHL1'	mRNA	2.21	3.61	2.72	1.9	1.86	1.75	-0.416479	0.132655239703135
56985	'ADPRM'	mRNA	3.68	3.42	4.26	4.18	3.91	4.49	0.311107135783987	0.233150137138113
54936	'ADPRS'	mRNA	57.09	55.87	57.49	54.57	53.75	51.46	0.0722316540020948	0.294384988560794
147	'ADRA1B'	mRNA	2.61	2.87	3.13	2.44	2.59	2.58	-0.0442223	0.843910648115763
146	'ADRA1D'	mRNA	1.45	1.41	1.55	4.78	3.96	4.71	1.77737475490964	1.89967727643962E-15
150	'ADRA2A'	mRNA	0.09	0.21	0.21	0.27	0.15	0.17	0.350098440011663	0.62872466050659
151	'ADRA2B'	mRNA	0.03	0.06	0	0.03	0	0	-1.372	0.547376394686728
152	'ADRA2C'	mRNA	0.41	0.59	0.41	0.8	0.86	0.84	0.98854648699603	0.0641841082512708
153	'ADRB1'	mRNA	0	0.12	0.08	0.08	0.12	0.19	1.11469180680282	0.344951937269355
154	'ADRB2'	mRNA	5.34	5.84	4.71	4.82	5.11	6.6	0.223296746291443	0.265267201260165
11047	'ADRM1'	mRNA	194.84	192.87	184.86	171.29	179.43	180.25	0.0598768888106466	0.196216309802535
158	'ADSL'	mRNA	68.11	67.71	65.62	65.36	58.06	59.65	0.031042490675971	0.618790010791248
122622	'ADSS1'	mRNA	1.97	2.13	1.65	1.56	1.69	1.43	-0.133857	0.715723214925669
159	'ADSS2'	mRNA	40.18	40.48	43.53	37.39	35.45	36.57	-0.0170824	0.791724408518655
84830	'ADTRP'	mRNA	1.4	1.3	1.01	0.85	0.55	0.51	-0.622996	0.138481945753264
165	'AEBP1'	mRNA	22.2	21.92	22.9	40.47	38.41	40.65	1.0019271293158	7.90146497536856E-69
121536	'AEBP2'	mRNA	33.07	34.01	33.36	31.55	28.2	28.82	0.111663950402752	0.0618348405316624
64782	'AEN'	mRNA	17.12	16.32	16.62	20.5	17.61	21.01	0.405199560189618	3.96861076129988E-6
60312	'AFAP1'	mRNA	59.01	60.59	58.91	101.72	100.93	101.29	0.934211342286017	1.64712780488067E-226
134265	'AFAP1L1'	mRNA	11.98	13.71	11.7	16.7	16.9	16	0.703847801633111	4.99040494590626E-19
84632	'AFAP1L2'	mRNA	9.39	7.97	7.28	3.26	3.77	3.82	-0.989274	5.59543425693327E-12
4301	'AFDN'	mRNA	21.15	21.37	21.48	27.32	27.11	27.18	0.498586474781163	5.87952186194556E-27
4299	'AFF1'	mRNA	24.38	25.09	24.89	37.23	34.07	35.34	0.681444637166716	1.1398012971523801E-60
3899	'AFF3'	mRNA	4.65	5.07	4.98	10.88	10.5	10.86	1.3147672783265	3.17693059304306E-62
27125	'AFF4'	mRNA	56.87	60.27	60.75	57.1	51.27	52.91	0.0307878409726367	0.385249269344193
246269	'AFG1L'	mRNA	1.88	3	3.03	1.57	2.94	1.48	-0.228059	0.354139282658409
10939	'AFG3L2'	mRNA	175.64	175.17	175.29	148.33	148.18	146.94	-0.0808428	0.008604007122304
125061	'AFMID'	mRNA	18.74	17.9	18.16	22.61	18.42	18.71	0.284851400038757	0.0351938238967003
174	'AFP'	mRNA	0.11	0	0	0	0	0	-1.7561	0.592461282596313
54812	'AFTPH'	mRNA	21.9	21.59	20.91	16.36	17.62	16.62	-0.181389	0.011631354165293
175	'AGA'	mRNA	15.62	16.48	14.5	14.81	11.9	13.2	-0.0588548	0.629189532787061
116987	'AGAP1'	mRNA	18.92	18.58	19.2	21.9	21.85	20.86	0.33480966794633	4.77470429009758E-14
116986	'AGAP2'	mRNA	1.26	1.1	1.5	0.93	0.93	0.94	-0.291506	0.253401830453985
116988	'AGAP3'	mRNA	87.83	90.66	85.09	78.15	74.24	74.42	-0.0487028	0.283205507646646
119016	'AGAP4'	mRNA	13.9	14.07	15.78	13.44	15.54	14.42	0.141457461271271	0.146020299670554
729092	'AGAP5'	mRNA	4.58	4.61	4.92	5.38	4.34	4.44	0.168638455868365	0.334098873426046
414189	'AGAP6'	mRNA	16.07	15.36	16.27	13.87	15.15	14.99	0.0507755567774652	0.606308341751879
642517	'AGAP9'	mRNA	17.32	15.23	16.63	15.02	16.06	16.43	0.115601177080125	0.266526669663035
79841	'AGBL2'	mRNA	1.1	1.07	1.43	1.13	1.21	0.91	0.0226803685325165	0.943640598089958
340351	'AGBL3'	mRNA	2.05	2.83	2.86	2.1	1.68	2.23	-0.0717412	0.800752708528352
84871	'AGBL4'	mRNA	0.17	0.13	0.33	0.2	0.13	0.08	-0.559028	0.52806713091942
60509	'AGBL5'	mRNA	71.37	72.61	75.96	55.63	54.41	51.97	-0.264291	5.77456123592077E-7
177	'AGER'	mRNA	8.54	9.68	7.9	6.14	7.76	7.76	-0.115867	0.566993322845677
3267	'AGFG1'	mRNA	28.95	29.84	31.05	33	29.47	30.32	0.214744454653155	1.07113001419942E-6
3268	'AGFG2'	mRNA	21.61	18.01	18.8	13.82	11.65	12.86	-0.374844	1.518330686629E-4
55109	'AGGF1'	mRNA	29.77	32.47	31.88	25.83	24.43	24.63	-0.161977	0.0046486311356516
55750	'AGK'	mRNA	28.65	26.05	29.02	23.55	20.6	22.29	-0.0981681	0.244536951304085
178	'AGL'	mRNA	13.23	12.09	12.68	9.89	8.38	8.85	-0.301538	4.33303593589427E-5
79814	'AGMAT'	mRNA	0	0	0.05	0	0.08	0	1.02335431141392	0.699198396010123
26523	'AGO1'	mRNA	14.54	15.3	14.77	11.53	11.44	11.14	-0.218997	5.66579665454899E-6
27161	'AGO2'	mRNA	13.16	13.46	13.72	13.95	14.15	14.07	0.228266495726025	2.8944668495865E-7
192669	'AGO3'	mRNA	7.51	8.12	8.66	6.65	6.89	5.61	-0.0756542	0.316313532839747
192670	'AGO4'	mRNA	13.29	13.39	13.21	13.82	12.28	12.4	0.11295753503496	0.092073228669065
10554	'AGPAT1'	mRNA	117.11	117.62	122.43	115.85	109.03	107.27	0.0733179593003637	0.0949220235953593
10555	'AGPAT2'	mRNA	130.27	132.89	125.69	147.19	136.87	147.76	0.316696452027522	1.3508412155829801E-10
56894	'AGPAT3'	mRNA	46.9	46.2	46.6	50.21	51.4	49.42	0.277295137102763	5.030840957127439E-13
56895	'AGPAT4'	mRNA	5.14	5.24	5.29	4.41	4.58	4.44	-0.0520425	0.589035674484067
55326	'AGPAT5'	mRNA	17.38	18.36	18.97	22.41	19.68	20.51	0.361475186123764	2.18416615984114E-8
8540	'AGPS'	mRNA	14.43	14.88	15.83	11.43	11.34	10.92	-0.252587	5.64551530820721E-5
375790	'AGRN'	mRNA	121.71	120.52	122.83	137.72	136.02	142.27	0.355966455831421	3.50675366485654E-39
181	'AGRP'	mRNA	0	0.5	0	0	0	0	-0.847541	0.835458080155232
183	'AGT'	mRNA	1.74	1.98	1.66	1.69	2.32	2.1	0.350488449496953	0.26358281141527
23287	'AGTPBP1'	mRNA	15.04	15.72	17.07	17.13	16.16	16.4	0.213736799998956	0.0042261880614545
185	'AGTR1'	mRNA	0.77	0.83	0.67	0.93	0.85	1.04	0.48328850882225	0.279734003935433
57085	'AGTRAP'	mRNA	43.79	51.51	47.1	69.05	65.01	69.08	0.676313311340845	1.2705783464522201E-14
189	'AGXT'	mRNA	0	0	0	0	0.08	0.04	2.56211084431709	0.314422585311803
25909	'AHCTF1'	mRNA	17.8	17.91	17.65	15.26	14.75	14.57	-0.0851922	0.0981327488305063
191	'AHCY'	mRNA	178.77	176.22	175.86	165.66	167.96	168.89	0.0849911043935653	0.0204365627830156
10768	'AHCYL1'	mRNA	101.32	101.54	106.97	81.57	81.08	79.41	-0.188483	2.17776482636636E-7
23382	'AHCYL2'	mRNA	12.03	11.41	12.3	8.71	8.22	8.01	-0.341142	8.78828200392337E-5
27245	'AHDC1'	mRNA	12.77	13.32	14.75	11.18	10.69	12.04	-0.0990206	0.18612329613916
54806	'AHI1'	mRNA	14.46	15.09	14.59	10.08	10.79	11.32	-0.215109	0.0045280606342841
79026	'AHNAK'	mRNA	230.21	231.81	231	211.13	209.17	206.83	0.0147964205488333	0.392755580331571
113146	'AHNAK2'	mRNA	9.06	9.43	9.67	10	9.35	10.49	0.253051682533744	1.05011488408743E-6
196	'AHR'	mRNA	9.73	9.19	10.58	9.07	8.08	7.14	-0.113343	0.212699464190411
57491	'AHRR'	mRNA	8.93	8.04	8.4	6.56	5.16	6.99	-0.272807	0.0116514785157771
10598	'AHSA1'	mRNA	152.23	152.39	154.42	145.34	141.72	142.37	0.0640568825518251	0.186527873776781
51327	'AHSP'	mRNA	0	0	0.6	0	0	0	-0.847541	0.835458080155232
57379	'AICDA'	mRNA	0	0.04	0.09	0.04	0.04	0	-0.458709	0.818969543062531
64853	'AIDA'	mRNA	71.82	74.84	72.46	71.68	70.12	67.37	0.0992734579014125	0.0284166157638198
83543	'AIF1L'	mRNA	0.61	0.61	0.85	0.45	0.35	0.2	-0.883105	0.0719955403167419
9131	'AIFM1'	mRNA	55.23	57.95	54.82	36.83	36.79	38.55	-0.416206	1.25620128907875E-10
84883	'AIFM2'	mRNA	25.01	25.52	24	21.06	19.53	21.46	-0.0973486	0.197867090197772
150209	'AIFM3'	mRNA	0.33	0	0.11	0.16	0.16	0.1	0.111404226402003	0.922692249768889
51390	'AIG1'	mRNA	45.46	48.53	51.46	44.82	47.32	44.31	0.107961904897821	0.192146801484405
9447	'AIM2'	mRNA	0.99	1.19	1.04	2.31	3.93	3.32	1.71537715579561	4.26543372831576E-5
9255	'AIMP1'	mRNA	29.57	29.8	31.14	26.59	23.99	24.25	-0.0714868	0.294545625366998
7965	'AIMP2'	mRNA	50.12	50.99	51.03	35.31	39.03	38.43	-0.270809	0.0045132382953395
9049	'AIP'	mRNA	178.6	190.69	177.51	189.36	172	181.29	0.149790981000931	0.0027447015012598
23746	'AIPL1'	mRNA	0.05	0	0	0	0.04	0	0.114246115879387	0.970127871216848
55966	'AJAP1'	mRNA	11.06	11.41	9.87	10.39	8.4	10.81	0.100946152083598	0.237680615142955
389813	'AJM1'	mRNA	4.98	5.22	4.96	3.8	4.01	3.77	-0.220788	0.0969101700488161
84962	'AJUBA'	mRNA	97.75	97.92	101.07	69.88	71.19	69.98	-0.348454	2.60372884223692E-21
203	'AK1'	mRNA	94.94	93.25	86.97	71.45	72.09	63.81	-0.231372	3.621534118856E-4
204	'AK2'	mRNA	101.75	101.71	101.94	97.34	97.77	96.77	0.104917339560003	0.001381601528646
50808	'AK3'	mRNA	20.75	22.79	20.7	19.25	18.75	18.5	-0.017995	0.794905370892338
205	'AK4'	mRNA	5.79	6.12	6.42	15.38	14.08	14.7	1.44119675600061	7.65054577573451E-80
26289	'AK5'	mRNA	2.84	3.69	3.85	2.73	2.47	2.81	-0.185739	0.348092940328229
102157402	'AK6'	mRNA	58.15	53.26	61.97	49.69	48.26	44.47	-0.12242	0.108757068521082
122481	'AK7'	mRNA	0	0.04	0.15	0.08	0.08	0	-0.192881	0.901376604212429
158067	'AK8'	mRNA	0.74	0.52	0.56	0.9	0.55	0.64	0.344492481800201	0.575698852783237
221264	'AK9'	mRNA	5.84	7.97	7.52	4.15	4.41	4.35	-0.601011	2.157160983594E-4
642597	'AKAIN1'	mRNA	0.04	0.04	0	0.04	0	0.04	0.103360656544516	0.962285441300797
8165	'AKAP1'	mRNA	19.86	20.03	20.87	19.43	19.76	18.81	0.0945058425707368	0.179010034619379
11216	'AKAP10'	mRNA	21.33	20.62	20.17	18.88	17.66	17.13	-0.0456511	0.521001819637254
11215	'AKAP11'	mRNA	16.62	17.09	16.12	14.66	13.81	14.31	-0.0526489	0.305689810191776
9590	'AKAP12'	mRNA	69.33	69.59	70.69	178.56	172.82	171.14	1.48695639127234	0
11214	'AKAP13'	mRNA	18.7	19.03	18.86	18.33	18.01	17.18	0.0985950207330517	0.0254954353403211
158798	'AKAP14'	mRNA	0	0.17	0	0	0	0	-0.847541	0.835458080155232
8227	'AKAP17A'	mRNA	22.04	22.47	22.53	21.73	20.67	20.38	0.0716618718087915	0.33544656528875
10566	'AKAP3'	mRNA	0.87	0.83	0.64	0.81	0.77	0.62	0.0688079371113699	0.858400591495539
9495	'AKAP5'	mRNA	5.29	5.14	6.44	2.38	2.68	2.63	-0.965465	8.33551871554307E-14
9472	'AKAP6'	mRNA	0.18	0.13	0.06	0.09	0.22	0.13	0.216991925096104	0.712898727804816
9465	'AKAP7'	mRNA	6.1	6.5	6.6	6.06	5.82	7.43	0.079440438878538	0.637202843660607
10270	'AKAP8'	mRNA	17.64	18.3	16.63	18.2	16.47	16.46	0.126324269546337	0.114143869341395
26993	'AKAP8L'	mRNA	43.93	41.74	41.62	34.38	40.36	38.65	0.003137200226495	0.967424139229761
10142	'AKAP9'	mRNA	12.01	12.36	11.96	10.76	9.77	9.96	-0.105544	0.0882713708793464
56672	'AKIP1'	mRNA	26.99	29.36	25.74	20.4	22.01	18.08	-0.293135	0.0189619319715422
79647	'AKIRIN1'	mRNA	66.9	70.12	69.86	61.81	60.97	60.18	-0.0110685	0.821104200293109
55122	'AKIRIN2'	mRNA	44.14	47.4	46.63	42.08	39.34	40.59	-0.0152116	0.831878350330841
80709	'AKNA'	mRNA	8.13	7.91	8.5	8.93	9.02	7.5	0.226173072748546	0.0182448016062115
254268	'AKNAD1'	mRNA	0.12	0.12	0.08	0.08	0.04	0.07	-0.567133	0.637861791544179
10327	'AKR1A1'	mRNA	129.01	112.47	127.55	101.02	102.85	103.72	-0.108569	0.0654992973923054
231	'AKR1B1'	mRNA	228.16	202.92	213.2	223.83	217.15	218.69	0.193170845944703	2.78846813863334E-5
57016	'AKR1B10'	mRNA	0.16	0.08	0.24	0.08	0	0	-2.36395	0.19835837646382
441282	'AKR1B15'	mRNA	0.96	1.05	1.12	0.77	0.7	0.66	-0.41127	0.459283436473776
1645	'AKR1C1'	mRNA	2.61	2.42	2.35	1	1.53	1.55	-0.621308	0.0038217470589761
1646	'AKR1C2'	mRNA	0.71	0.57	0.47	0.1	0.59	0.16	-1.082	0.0800833509751323
8644	'AKR1C3'	mRNA	16.88	16.39	15.9	3.67	3.77	3.82	-1.96287	5.3358527994343305E-19
6718	'AKR1D1'	mRNA	0	0.05	0.05	0	0	0	-1.73744	0.569885231270019
83592	'AKR1E2'	mRNA	0.2	0	0	0.12	0.35	0	1.11569084239274	0.566714912985572
8574	'AKR7A2'	mRNA	94.85	92.23	89.12	67.04	72.32	68.44	-0.236521	3.669429761548E-4
22977	'AKR7A3'	mRNA	0.55	0.97	1.09	0.46	0.96	0.85	-0.116213	0.850416720234901
207	'AKT1'	mRNA	152.59	155.89	157.86	158.55	152.57	156.32	0.173481581899941	1.55571875020343E-7
84335	'AKT1S1'	mRNA	66.55	64.61	67.61	58.66	53.74	53.84	-0.0880686	0.120369125347915
208	'AKT2'	mRNA	122.86	121.3	121.5	110.48	113.57	108.83	-0.0138117	0.69685871300073
10000	'AKT3'	mRNA	35.36	39.06	38.42	40.63	39.45	42.11	0.321211103764525	8.66312363799606E-13
64400	'AKTIP'	mRNA	28.05	26.31	25.77	22.95	20.67	19.87	-0.145355	0.124663223511884
210	'ALAD'	mRNA	65.64	65.49	65.71	48.56	51.83	50.06	-0.220196	7.39313586831998E-6
211	'ALAS1'	mRNA	54.08	54.57	54.57	49.57	52.14	56.39	0.117773953702648	0.0581997137578891
213	'ALB'	mRNA	0	0	0.05	0	0.05	0	0.114246051917484	0.970243195486552
214	'ALCAM'	mRNA	64.98	69.25	71.65	46.15	43.96	46.76	-0.423618	4.58472585564659E-22
126133	'ALDH16A1'	mRNA	20.83	22.03	22.17	16.75	14.95	16.72	-0.256678	0.0022531004626223
5832	'ALDH18A1'	mRNA	47.51	48.78	49.49	42.06	43.93	44.08	0.0040560992763873	0.938266957072256
8854	'ALDH1A2'	mRNA	0	0.12	0.04	0.11	0	0	-0.300079	0.869239916178437
220	'ALDH1A3'	mRNA	2.49	1.9	2.98	3.33	3.13	3.12	0.540133416785056	0.0081425908661735
219	'ALDH1B1'	mRNA	14.95	16.1	17.65	18.14	17.34	17.81	0.296500359542015	8.770309251364E-4
10840	'ALDH1L1'	mRNA	1.16	0.74	1.41	0.76	0.79	0.81	-0.328888	0.384043223054015
160428	'ALDH1L2'	mRNA	4.17	4.37	5.06	7.34	6.16	6.49	0.719122277158044	3.0662732922428597E-12
217	'ALDH2'	mRNA	9.3	9.44	10	9.34	10.07	9.48	0.176280691772799	0.0072755430617634
218	'ALDH3A1'	mRNA	0.64	0.32	0.18	0.47	0.09	0.23	-0.239326	0.791397691591131
224	'ALDH3A2'	mRNA	27.2	29.59	29.18	19.86	19.11	18.36	-0.421036	6.49235101009091E-10
221	'ALDH3B1'	mRNA	19.27	20.8	20.98	11.49	13.52	13.19	-0.503515	2.43955794679161E-7
222	'ALDH3B2'	mRNA	0	0.05	0	0	0	0.05	0.114246020324145	0.970299668226577
8659	'ALDH4A1'	mRNA	14.98	15.71	13.72	13.24	12.04	13.21	-0.0282863	0.772200115011645
7915	'ALDH5A1'	mRNA	7.4	8.8	8.17	5.05	4.22	4.54	-0.652934	8.176345289176721E-9
4329	'ALDH6A1'	mRNA	9.73	8.03	9.3	8.58	10.13	8.43	0.219615202307533	0.0193157412171897
501	'ALDH7A1'	mRNA	60.78	59.58	56.69	47.19	47.64	45.4	-0.16872	1.068828179698E-4
64577	'ALDH8A1'	mRNA	0.83	0.89	0.26	0.87	0.99	1.16	0.802324638891131	0.0847673063551515
223	'ALDH9A1'	mRNA	53.85	57.65	52.29	42.96	42.34	41.23	-0.207125	8.179813184656E-4
226	'ALDOA'	mRNA	1807.24	1804.61	1760.52	2591.54	2436.05	2507.54	0.650111278780224	2.89073068248889E-178
230	'ALDOC'	mRNA	67.09	69.39	67.09	74.09	72.3	73.21	0.274710936781148	7.85344509853566E-6
56052	'ALG1'	mRNA	41.7	44.1	41.82	37.9	35.41	33.33	-0.0550127	0.425654665630465
84920	'ALG10'	mRNA	6.07	7.24	6.77	6.17	5.44	5.09	-0.022296	0.820177991279866
144245	'ALG10B'	mRNA	4.05	3.9	4.04	3.87	3.79	2.81	-0.0661336	0.532297268622918
440138	'ALG11'	mRNA	19.9	17.93	17.37	18.3	15.1	14.51	-0.0381117	0.737941158644978
79087	'ALG12'	mRNA	20.39	21.34	17.09	15.28	17.97	19.69	0.0782920334873483	0.413048917427377
79868	'ALG13'	mRNA	19.78	17.98	19.45	17.72	17.41	17.91	0.0612752161995716	0.423244782680319
199857	'ALG14'	mRNA	19.46	20.21	16.71	9.41	10.06	11.43	-0.311776	0.0375667582285144
644974	'ALG1L2'	mRNA	0.16	0	0	0	0	0.15	0.114246042771191	0.970259577497546
85365	'ALG2'	mRNA	39.13	38.22	41.3	47.78	44.15	44.89	0.371578449193226	4.61074179878084E-10
10195	'ALG3'	mRNA	90.22	86.49	94.72	107.49	105.78	103.06	0.38176863505021	6.42168960131234E-12
29880	'ALG5'	mRNA	72.97	70.38	74.95	75.03	70.17	71.72	0.15432082720677	0.033888968210575
29929	'ALG6'	mRNA	8.5	8.24	9.96	6.5	6.65	6.98	-0.240636	0.0543963712270065
79053	'ALG8'	mRNA	60.14	59.9	54.27	48.28	46.49	48.08	-0.121099	0.0915427418585227
79796	'ALG9'	mRNA	27.2	30.34	28.14	25.81	25.48	24.85	0.0160506294140816	0.805150611493206
238	'ALK'	mRNA	0.39	0.26	0.51	0.2	0.23	0.34	0.568660095793285	0.30122364641089
8846	'ALKBH1'	mRNA	8.94	9.4	9.11	9.88	7.36	7.26	4.077873171131E-4	0.997684715280475
121642	'ALKBH2'	mRNA	35.65	30.22	25.91	25.74	24.95	23.81	-0.144343	0.279026289516156
221120	'ALKBH3'	mRNA	24.45	20.98	20.95	20.42	19.15	19.16	-0.0144065	0.902849191061024
54784	'ALKBH4'	mRNA	18.52	18.81	18.29	14.05	12.85	12.96	-0.312039	0.0046134740908592
54890	'ALKBH5'	mRNA	109.6	108.05	109.59	107.37	105.03	106.18	0.128037474224826	3.917080208973E-4
84964	'ALKBH6'	mRNA	45.66	37.35	39.67	33.48	33.48	34.25	-0.12556	0.293695326906372
84266	'ALKBH7'	mRNA	63.01	63.37	61.2	54.72	52.83	60.13	-0.0187385	0.84308176395333
91801	'ALKBH8'	mRNA	6.41	6.57	7.33	4.56	5.14	4.49	-0.357117	0.0057898402474452
55821	'ALLC'	mRNA	0	0	0.03	0	0	0.05	0.114245977152245	0.970376320302586
7840	'ALMS1'	mRNA	8.01	8.64	8.18	8.04	8.13	7.21	0.0818632252540276	0.1975858846965
242	'ALOX12B'	mRNA	0.05	0.05	0	0.14	0.14	0.05	1.92154155056365	0.224954634666952
246	'ALOX15'	mRNA	0.05	0	0	0	0	0.04	0.114246042771191	0.970259577497546
247	'ALOX15B'	mRNA	0	0.05	0.09	0	0	0	-2.31934	0.376809310863855
240	'ALOX5'	mRNA	0	0.05	0.16	0.05	0.05	0.1	0.119549429654909	0.939220630637726
241	'ALOX5AP'	mRNA	0.74	0.7	0.56	0	0	0	-4.0666	0.0152400528225745
59344	'ALOXE3'	mRNA	0.14	0.23	0.11	0.23	0.11	0.11	0.114377200700971	0.902463589874697
80216	'ALPK1'	mRNA	6.85	7.06	6.81	7.03	6.24	6.77	0.118389604433582	0.241390122224176
115701	'ALPK2'	mRNA	7.32	8.06	7.6	6.33	6.16	6.11	-0.136092	0.108427827640544
57538	'ALPK3'	mRNA	0.52	0.48	0.52	0.45	0.61	0.45	0.156715436024891	0.553307592641012
250	'ALPP'	mRNA	1.07	1.11	0.97	0.04	0.26	0.34	-2.12978	1.439583321495E-4
57679	'ALS2'	mRNA	32.45	35.49	34.52	26.19	26.11	28.53	-0.196145	9.21644101788493E-5
259173	'ALS2CL'	mRNA	0.47	0.5	0.82	1.72	0.86	0.85	0.957360449169806	0.0137339760758291
257	'ALX3'	mRNA	0	0.07	0	0	0	0	-0.847541	0.835458080155232
60529	'ALX4'	mRNA	0.26	0.28	0.24	0.04	0.04	0.02	-2.84888	7.791544893669E-4
10189	'ALYREF'	mRNA	171.2	208.02	232.45	105.91	99.53	102.75	-0.829091	2.6510031544496898E-11
23600	'AMACR'	mRNA	9.74	10	10.94	6.39	7.46	6.3	-0.44992	5.56768945378052E-5
259	'AMBP'	mRNA	0	0.22	0	0	0	0.11	-0.784269	0.769525710415182
55626	'AMBRA1'	mRNA	12.88	12.2	12.82	10.22	10.06	10.28	-0.145165	0.0762162157197948
262	'AMD1'	mRNA	46.15	48.26	51.5	43.48	42.74	41.41	-0.0233666	0.663870188694197
144193	'AMDHD1'	mRNA	0.45	0.51	0.56	0.33	0.27	0.11	-0.937504	0.190233714310658
51005	'AMDHD2'	mRNA	25.23	25.44	25.78	21.81	20.39	22.52	-0.0724052	0.324331827705104
265	'AMELX'	mRNA	0	0	0	0	0.02	0	1.07601229251336	0.792012681886473
139285	'AMER1'	mRNA	3.61	3.97	4.26	4.16	3.53	3.72	0.114562458846325	0.294809050565013
267	'AMFR'	mRNA	66.76	70.41	66.75	63.71	56.48	61.96	-0.000497785	0.991977842451371
268	'AMH'	mRNA	9.79	9.71	10.04	10.43	9.55	7.83	0.0759144628978885	0.630319503726909
269	'AMHR2'	mRNA	0.31	0.11	0.25	0	0	0	-3.55007	0.0575980663276115
57463	'AMIGO1'	mRNA	0.48	0.48	0.52	0.38	0.68	0.43	0.181547006877256	0.639245874270071
347902	'AMIGO2'	mRNA	71.89	70.83	71.37	92.27	91.19	93.07	0.532225118538013	2.56868314968943E-39
386724	'AMIGO3'	mRNA	8.77	8.29	9.96	8.55	6.87	7.09	-0.0979391	0.465695018986877
9949	'AMMECR1'	mRNA	10.44	11.61	11.76	7.73	7.99	8.39	-0.32112	2.774965967593E-4
83607	'AMMECR1L'	mRNA	24.02	23	24.2	23.15	21.57	20.78	0.0460712164229372	0.450627701765126
81693	'AMN'	mRNA	0.06	0.03	0.05	0.08	0.17	0.07	0.791277846264656	0.509657800520618
196394	'AMN1'	mRNA	10.36	10.82	12.16	9.32	8.7	7.79	-0.209341	0.141874385889971
154796	'AMOT'	mRNA	16.85	16.64	16.57	6.17	6.77	5.99	-1.2302	4.04605438661773E-64
154810	'AMOTL1'	mRNA	31.25	32.39	33.31	32.65	33.27	33.43	0.204530980235518	2.3055612224971E-7
51421	'AMOTL2'	mRNA	58.19	57.9	57.54	49.71	48.88	48.51	-0.0795149	0.055938820538301
271	'AMPD2'	mRNA	25.64	26.61	25.69	33.4	34.02	34.25	0.563674566980147	6.88234038074654E-21
272	'AMPD3'	mRNA	1.77	1.66	1.68	8.05	7.57	7.66	2.34879652370866	2.3391863293272403E-52
275	'AMT'	mRNA	4.41	4.17	4.06	4.38	4.03	3.6	0.0985204365665931	0.664367722649924
279	'AMY2A'	mRNA	0	0	0	0	0.08	0	1.07601229251336	0.792012681886473
280	'AMY2B'	mRNA	2.21	2.27	1.95	3.6	2.69	3.23	0.706184463521707	0.0079344449986689
155185	'AMZ1'	mRNA	0.05	0.14	0.07	0.06	0.06	0.01	-1.56309	0.130270457345086
51321	'AMZ2'	mRNA	90.66	97.93	91.1	84.79	74.89	75.71	-0.0992194	0.0971840939906647
64682	'ANAPC1'	mRNA	32.52	32.19	33.06	31.5	30.45	29.95	0.0711853232700854	0.0843543692261593
10393	'ANAPC10'	mRNA	33.78	37.74	35.74	35.04	28.26	31.93	-0.0918935	0.515522265498693
51529	'ANAPC11'	mRNA	294.73	280.72	287.15	219.1	223.09	242.88	-0.20485	3.477603872434E-4
25847	'ANAPC13'	mRNA	86.22	90.25	82.15	72.4	70.02	65.68	-0.127838	0.0554682458702177
25906	'ANAPC15'	mRNA	58.91	55.97	55.82	36.49	38.4	38.31	-0.465677	9.32837786455849E-5
119504	'ANAPC16'	mRNA	20.93	21.44	20.71	20.62	21.5	22.31	0.19704978060761	0.0089315551240118
29882	'ANAPC2'	mRNA	47.07	41.7	42.91	37.84	34.56	37.62	-0.0933241	0.16379767459516
29945	'ANAPC4'	mRNA	19.13	19.83	20.01	16.08	13.85	15.98	-0.220745	0.0205538521346062
51433	'ANAPC5'	mRNA	94.98	93.81	90.53	74.34	72.37	74.74	-0.171929	1.917674657438E-4
51434	'ANAPC7'	mRNA	60.63	57.74	60.95	40.12	43.63	41.11	-0.387677	6.376604293915549E-11
283	'ANG'	mRNA	15.29	12.95	16.41	14.31	14.51	14.93	0.215625434606625	0.183041934444426
23357	'ANGEL1'	mRNA	5.08	5.49	5.29	3.73	4.02	4.09	-0.223237	0.0730292153099639
90806	'ANGEL2'	mRNA	9.25	10.22	10.39	8.81	8.2	7.73	-0.11412	0.236948898240296
285	'ANGPT2'	mRNA	0	0	0	0.02	0	0	1.07601229251336	0.792012681886473
51378	'ANGPT4'	mRNA	0	0	0	0.04	0.04	0	1.97875854767573	0.504269015395621
9068	'ANGPTL1'	mRNA	0.07	0.03	0.1	0.03	0.07	0.03	-0.46605	0.734622246230514
23452	'ANGPTL2'	mRNA	97.92	91.07	93.7	190.03	183.72	187.18	1.15058407558329	1.1399056339067399E-275
51129	'ANGPTL4'	mRNA	8.65	6.57	7.33	35.4	32.36	38.02	2.39739334101801	2.06483098971246E-85
83854	'ANGPTL6'	mRNA	0.37	0.15	0.14	0.05	0.3	0	-0.465344	0.700337893280131
55908	'ANGPTL8'	mRNA	0	0	0	0.18	0	0	1.07601229251336	0.792012681886473
647589	'ANHX'	mRNA	0.15	0.07	0	0	0.07	0.06	-0.477714	0.811307935384353
286	'ANK1'	mRNA	0.48	0.63	0.69	0.45	0.49	0.52	-0.138949	0.628768501720637
287	'ANK2'	mRNA	1.66	1.34	1.49	1	0.93	1.14	-0.401561	0.0363547493714372
288	'ANK3'	mRNA	0.13	0.1	0.14	0.13	0.06	0.08	-0.636978	0.30839118901834
150709	'ANKAR'	mRNA	0.57	0.74	0.48	0.72	0.59	0.49	0.138245271973562	0.731165739089847
348094	'ANKDD1A'	mRNA	6.17	5.7	5.67	6.18	6.8	5.66	0.254742422975995	0.0778620411665686
728780	'ANKDD1B'	mRNA	0.14	0	0.22	0.11	0.11	0.14	0.115311599248934	0.923378882527923
63926	'ANKEF1'	mRNA	0.43	0.26	0.31	0.4	0.39	0.14	0.115749087480818	0.813606550580098
162282	'ANKFN1'	mRNA	0	0	0.05	0.01	0.05	0	-0.452718	0.830222699960589
51479	'ANKFY1'	mRNA	36.74	37.19	36.94	34.5	33.24	32.68	0.0228311447328963	0.560828482710949
56172	'ANKH'	mRNA	93.8	98.29	98.02	91.51	84.03	90.05	0.0898341851469805	0.0305768301561433
54882	'ANKHD1'	mRNA	29.67	30.97	31.41	25.62	22.66	24.2	-0.207592	4.83404428124753E-5
404734	'ANKHD1-EIF4EBP3'	mRNA	24.26	20.65	21.57	21.44	22.96	21.77	0.162009873533904	0.0046675457731089
54467	'ANKIB1'	mRNA	45.65	48	49.27	45.76	43.08	43.98	0.0625292520244983	0.118999523146059
255239	'ANKK1'	mRNA	0	0	0.14	0	0.08	0.05	0.547573675719332	0.763192335671792
126549	'ANKLE1'	mRNA	0.84	0.51	0.54	0.77	1.01	0.63	0.529740076357763	0.225206970361053
23141	'ANKLE2'	mRNA	59.87	57.97	59.81	65.42	66.81	66.69	0.315011547063005	7.28844211667579E-15
51281	'ANKMY1'	mRNA	12.25	12.2	12.7	11.3	11.08	11.42	0.0673432814549583	0.508041015753571
57037	'ANKMY2'	mRNA	20.1	21.53	23.13	14.29	13.69	14.52	-0.440408	5.29778193767148E-6
57763	'ANKRA2'	mRNA	16.84	14.61	14.94	14.25	12.33	14.66	-0.00727205	0.951230680337375
27063	'ANKRD1'	mRNA	32.94	33.74	30.29	39.21	39.76	39.73	0.455795261992104	2.78477464032111E-8
55608	'ANKRD10'	mRNA	91.31	87.2	93.34	85.54	81	80.99	0.0680550602542942	0.0927190676427047
29123	'ANKRD11'	mRNA	34.31	33.75	35.24	37.35	35.01	38.53	0.269317336081502	2.35773526487143E-11
23253	'ANKRD12'	mRNA	31.96	31.32	32.28	28.16	28.72	29.2	0.0080336730908861	0.841135882246304
88455	'ANKRD13A'	mRNA	44.93	43.31	45.4	41.3	38.96	39.38	0.01196036235942	0.809074947723561
124930	'ANKRD13B'	mRNA	9.21	10.03	10.13	7.2	6.72	6.78	-0.332514	0.0035273975594604
81573	'ANKRD13C'	mRNA	16.06	16.04	15.67	12.4	12.86	11.32	-0.232499	0.0030164893562935
338692	'ANKRD13D'	mRNA	37.45	36.39	37.75	35.03	36.03	36.51	0.121211073665485	0.0980983784677629
54522	'ANKRD16'	mRNA	3.77	3.57	4.58	3.82	4.01	3.52	0.0177941234005186	0.938436429498717
26057	'ANKRD17'	mRNA	31.73	31.95	31.14	28.14	26.84	27.54	-0.0372184	0.363966160715768
253650	'ANKRD18A'	mRNA	0.95	0.73	1.27	0.44	0.6	0.85	-0.433469	0.179021980255858
441459	'ANKRD18B'	mRNA	1.4	1.83	1.75	1.21	1.26	1.44	-0.222609	0.384578093567817
26287	'ANKRD2'	mRNA	0.14	0.14	0.1	0	0	0.13	-1.36666	0.531817321718873
84210	'ANKRD20A1'	mRNA	0.58	0.43	0.36	0.15	0.18	0.29	-0.988584	0.0797427745167927
118932	'ANKRD22'	mRNA	0	0	0	0	0.06	0.03	2.56211084431709	0.314422585311803
200539	'ANKRD23'	mRNA	1.48	2.05	1.61	0.93	1.43	1.89	-0.102585	0.754983751506944
170961	'ANKRD24'	mRNA	0.17	0.25	0.19	0.12	0.12	0.21	-0.228435	0.760246915809774
22852	'ANKRD26'	mRNA	4.73	5.13	4.49	3.47	3.3	3.05	-0.346829	0.0018826597221218
84079	'ANKRD27'	mRNA	32.42	33.15	33.64	35.61	35.93	36.66	0.293127901089244	1.04284959050118E-8
23243	'ANKRD28'	mRNA	43.53	43.49	45.32	49.58	47.33	47.36	0.300134016544339	4.97155334106128E-14
147463	'ANKRD29'	mRNA	3.3	3	3.61	4.74	4.45	4.51	0.698315386073924	1.47278185131309E-6
91074	'ANKRD30A'	mRNA	0	0.03	0.06	0	0.06	0	-0.452359	0.828472263362669
374860	'ANKRD30B'	mRNA	5	5.31	4.81	2.46	2.12	2.03	-0.983821	1.83436372916264E-11
256006	'ANKRD31'	mRNA	0.05	0.07	0.21	0.18	0.07	0	-0.0991321	0.919513958778148
651746	'ANKRD33B'	mRNA	31.72	32.85	30.43	28.39	27.8	28.28	-0.000807641	0.984466375717707
284615	'ANKRD34A'	mRNA	1.06	1.16	1.5	1.13	1.09	0.87	-0.104033	0.733714286654534
340120	'ANKRD34B'	mRNA	0	0.03	0	0	0	0	-0.847541	0.835458080155232
390616	'ANKRD34C'	mRNA	0.02	0.02	0.02	0	0	0	-2.32846	0.344903788936103
148741	'ANKRD35'	mRNA	0	0	0.08	0	0	0.04	-0.768129	0.774887431344447
375248	'ANKRD36'	mRNA	3.09	3.11	3.52	2.4	3.22	3.7	0.0983723793603723	0.51208329621765
57730	'ANKRD36B'	mRNA	4.57	3.3	4.51	5.08	3.53	4.29	0.27034047653278	0.0722017571921373
400986	'ANKRD36C'	mRNA	1.18	1.03	0.56	0.75	0.84	1	0.086553927642775	0.743080476095728
353322	'ANKRD37'	mRNA	4.24	3.05	4.65	9.26	6.78	7.04	1.08851716319929	0.0020010761883204
51239	'ANKRD39'	mRNA	30.98	27.14	32.54	26.31	20.41	26.09	-0.16197	0.284220735337742
91369	'ANKRD40'	mRNA	52.39	54.32	53.02	53.37	48.29	49.39	0.0847538222566441	0.0652682305215165
338699	'ANKRD42'	mRNA	10.27	9.18	9.7	11.03	10.85	11.3	0.349763989460509	4.140354224355E-4
91526	'ANKRD44'	mRNA	4.75	4.02	4.05	3.29	2.92	2.68	-0.291531	0.0203338655506223
339416	'ANKRD45'	mRNA	0	0.2	0	0.15	0.09	0.15	1.33482584621798	0.368995160585789
157567	'ANKRD46'	mRNA	2.89	4.12	3.57	2.6	2.47	2.22	-0.35051	0.121516155194195
54851	'ANKRD49'	mRNA	11.9	14.4	13.75	11.24	11	11.83	-0.0689575	0.605909596796633
57182	'ANKRD50'	mRNA	13.32	13.28	14.04	11.2	11.97	10.66	-0.0993663	0.1164963381902
283373	'ANKRD52'	mRNA	55.02	56.89	55.86	43.65	43.86	42.58	-0.199768	9.49471973879289E-10
79998	'ANKRD53'	mRNA	0.14	0.14	0.35	0.13	0.22	0.07	-0.240092	0.828217436209417
129138	'ANKRD54'	mRNA	17.24	19.16	19.72	16.15	14.27	14.98	-0.14499	0.172807036928905
79722	'ANKRD55'	mRNA	0.57	0.43	0.57	0.21	0.28	0.34	-0.64585	0.38679393292826
22881	'ANKRD6'	mRNA	2.72	2.65	3.05	3.06	2.48	2.97	0.193239514475768	0.233378978876393
140731	'ANKRD60'	mRNA	0	0	0	0	0.07	0	1.98702998167793	0.532441549606474
100310846	'ANKRD61'	mRNA	0.48	0.1	0.19	0.37	0.09	0.27	0.108223032232311	0.922680544818124
342850	'ANKRD62'	mRNA	0.22	0.17	0.02	0.05	0.07	0.07	-0.891749	0.351936714865527
100131244	'ANKRD63'	mRNA	0.3	0.1	0.3	0.27	0.24	0.26	0.307148421890224	0.595607997029895
441869	'ANKRD65'	mRNA	0	0	0.09	0	0.09	0.09	1.01057903273449	0.687472703740455
100287718	'ANKRD66'	mRNA	0	0	0	0	0.1	0	1.07601229251336	0.792012681886473
122416	'ANKRD9'	mRNA	23.67	22.24	21.87	18.15	18.85	20.5	-0.0806939	0.204543427474313
23294	'ANKS1A'	mRNA	19.24	16.6	17.77	15.06	13.67	15.64	-0.0848742	0.213173314151271
56899	'ANKS1B'	mRNA	0.04	0	0.09	0.06	0.07	0.07	0.707123201619038	0.495173336505246
124401	'ANKS3'	mRNA	15.25	14.71	14.93	13.45	12.76	10.48	-0.116792	0.300933944992292
257629	'ANKS4B'	mRNA	0	0	0	0.03	0	0	1.07601229251336	0.792012681886473
203286	'ANKS6'	mRNA	20.1	18.92	20.19	19.8	20.04	20.51	0.238603751917857	2.71189414236968E-5
55139	'ANKZF1'	mRNA	31.79	31.01	28.75	41.59	43.48	42.86	0.644381540670843	5.45136967845047E-21
54443	'ANLN'	mRNA	126.9	133.15	134.08	112.72	113.39	111.64	-0.0529182	0.0851137867809881
55107	'ANO1'	mRNA	0.03	0	0	0	0	0	-0.847541	0.835458080155232
55129	'ANO10'	mRNA	33.04	31.22	34.75	32.73	34.16	31.12	0.154069679351708	0.0200310912047766
57101	'ANO2'	mRNA	0.2	0.29	0.2	0.1	0.15	0.1	-0.884863	0.360815445072997
121601	'ANO4'	mRNA	7.78	7.09	7.08	10.65	10.12	10.6	0.796950890779624	3.09285482315686E-11
196527	'ANO6'	mRNA	85.09	86.48	89.32	116.3	111.9	111.77	0.54921003245082	7.27613944422455E-78
50636	'ANO7'	mRNA	0.84	0.6	0.93	1.05	0.92	1.28	0.653105016186423	0.0358100220830185
57719	'ANO8'	mRNA	8.53	8.65	8.25	7	7.05	7.75	-0.0955136	0.347524388560817
338440	'ANO9'	mRNA	0	0	0.04	0.1	0.13	0.25	3.46621675779549	0.0291279918444007
3730	'ANOS1'	mRNA	3.32	3.47	3.58	2.33	2.56	2.64	-0.0677877	0.658112924369017
8125	'ANP32A'	mRNA	194.66	201.27	199.34	198.79	182.96	182.2	0.0873318628995308	0.0130672403290527
10541	'ANP32B'	mRNA	499.26	505.28	472.92	507.31	502.53	485.68	0.179688293117838	4.3585911532185E-8
23519	'ANP32D'	mRNA	0.14	0	0	0	0	0	-0.847541	0.835458080155232
81611	'ANP32E'	mRNA	57.48	61.97	64.04	45.71	43.51	42.36	-0.312889	1.38554039864847E-9
290	'ANPEP'	mRNA	0.11	0.07	0.17	0.03	0.03	0	-2.202	0.135526727530102
65990	'ANTKMT'	mRNA	34.47	39.52	37.03	27.67	27.82	30.47	-0.213344	0.116858461707823
84168	'ANTXR1'	mRNA	84.03	85.86	88.02	133.11	135.04	126.84	0.792405525959291	3.47340757378928E-124
118429	'ANTXR2'	mRNA	46.01	48.36	50.06	66.23	71.17	68.98	0.65559808118795	1.9175031337868698E-57
301	'ANXA1'	mRNA	705.38	685.14	693.99	458.62	466.42	459.44	-0.428741	4.3056633351243896E-49
11199	'ANXA10'	mRNA	1.33	1.9	1.41	1.38	1.47	1.17	-0.0403745	0.928767073020023
311	'ANXA11'	mRNA	84.93	85.61	84.52	80.91	76.08	79.29	0.0738730718682293	0.0742807098225473
302	'ANXA2'	mRNA	2258.26	2219.71	2221.13	2167.18	2161.66	2173.89	0.114802761268347	1.10109169349259E-8
389289	'ANXA2R'	mRNA	11.81	12.49	13.25	9.62	9.26	11.66	-0.276805	0.154854245126231
306	'ANXA3'	mRNA	37.6	36.96	36.62	35.15	31.11	34.56	0.0206394563001303	0.825656328880515
307	'ANXA4'	mRNA	53.09	49.54	47.33	35.34	37.66	34.07	-0.316046	1.39443279368053E-6
308	'ANXA5'	mRNA	900.61	927.73	919.94	809.7	774.39	799.58	-0.0422882	0.0736975483001211
309	'ANXA6'	mRNA	431.61	420.43	423.32	390.35	384.12	375.31	0.0166731587759992	0.498892324367226
310	'ANXA7'	mRNA	70.86	73.07	72.45	71.8	72.63	70.36	0.153877921579706	0.0024893388649471
653145	'ANXA8'	mRNA	1.12	1.12	1.59	0.91	1.53	1.09	0.0155573877478961	0.970196226348921
728113	'ANXA8L1'	mRNA	0.76	1.17	0.73	0.67	0.56	0.56	-0.433959	0.432184254975718
8416	'ANXA9'	mRNA	0.09	0.35	0.66	0.08	0.08	0	-2.57658	0.072793256146663
26	'AOC1'	mRNA	0.1	0.1	0.2	0.05	0	0.05	-1.88578	0.222826118901801
314	'AOC2'	mRNA	0.78	1.67	1.23	1.32	1.17	1.14	0.133078455212546	0.710289831151857
8639	'AOC3'	mRNA	0.33	0.9	0.73	0.88	1.12	0.72	0.636909642163414	0.113430466655224
84909	'AOPEP'	mRNA	40.67	35.79	35.24	29.53	28.11	26.66	-0.206236	0.0036805975583605
316	'AOX1'	mRNA	7.83	7.58	7.18	16.61	16.09	15.24	1.24757382831218	9.90179696348433E-50
55435	'AP1AR'	mRNA	23.54	22.6	25.4	21.26	20.2	21.96	-0.017484	0.819239306848429
162	'AP1B1'	mRNA	37.3	38.71	39.23	32.25	30.16	29.06	-0.165527	0.0024183601646809
164	'AP1G1'	mRNA	32.15	34.43	32.91	28.16	27.06	27.08	-0.105275	0.02169460287891
8906	'AP1G2'	mRNA	56.57	58.56	58.24	48.88	47.65	48.11	-0.0688379	0.204939020596222
8907	'AP1M1'	mRNA	18.74	18.44	18.49	19.41	18.8	19.09	0.210630539380138	2.09939311067446E-7
10053	'AP1M2'	mRNA	2.02	1.87	1.56	0.51	0.87	0.71	-1.21799	0.0077210260142157
1174	'AP1S1'	mRNA	131.93	125.24	120.99	104.46	93.5	98.15	-0.193173	0.0020544108498224
8905	'AP1S2'	mRNA	48.79	50.99	54.43	53.82	56.25	56.11	0.288340974340437	2.78577565573936E-6
130340	'AP1S3'	mRNA	2.76	3.66	2.7	3.29	2.91	2.95	0.166178527467351	0.361536128405262
160	'AP2A1'	mRNA	101.41	97.17	103.52	102.96	101.13	101	0.180625537783369	1.37889158341117E-6
161	'AP2A2'	mRNA	29.66	28.84	30.47	27.81	27.53	27.96	0.0441847200039977	0.471180802985024
163	'AP2B1'	mRNA	169.34	173.81	182.13	145.75	148.41	144.02	-0.0965533	2.659707406336E-4
1173	'AP2M1'	mRNA	1025.11	924.88	973.76	760.13	780.73	786.08	-0.164751	0.0013426588532091
1175	'AP2S1'	mRNA	487.43	458.51	464.76	378.23	367.67	402.2	-0.130512	0.0050501598008479
8546	'AP3B1'	mRNA	50.17	50.82	48.93	46.12	44.55	44.56	0.0249079395809115	0.590390980339703
8120	'AP3B2'	mRNA	2.01	1.81	2.71	2.19	2.02	2.45	0.141241907546685	0.559124588503012
8943	'AP3D1'	mRNA	46.34	51.04	48.6	46.8	46.9	45.62	0.071150158143751	0.108711426736095
26985	'AP3M1'	mRNA	22.28	22.89	23.1	19.71	18.82	19.98	-0.0524926	0.386967756263979
10947	'AP3M2'	mRNA	31.45	30.6	32.18	34.54	35.52	36.42	0.344715486561041	5.72933022791168E-9
1176	'AP3S1'	mRNA	199.91	197.33	196.3	184.93	188.07	190.25	0.0890973162536691	0.0458901870759144
10239	'AP3S2'	mRNA	20.63	19.62	17.88	16.21	12.67	15.08	-0.236695	0.0028438549351296
10717	'AP4B1'	mRNA	14.31	15.64	15.33	12.12	13.11	13.41	0.0310406951937133	0.792962918347339
23431	'AP4E1'	mRNA	11.99	13.57	12.98	10.78	11.33	10.13	-0.091926	0.20745497293467
9179	'AP4M1'	mRNA	17.75	14.07	18.44	19.66	18.66	18.97	0.382207869661386	8.625686130889E-4
11154	'AP4S1'	mRNA	4.59	5.78	4.87	4.5	4.14	3.78	-0.181591	0.259656424912606
91056	'AP5B1'	mRNA	16.61	16.77	17.73	15.14	16.33	15.93	0.0604638560253241	0.313900280455998
55745	'AP5M1'	mRNA	11.96	12.5	12.04	10.26	8.94	9.62	-0.171893	0.003007264602251
55317	'AP5S1'	mRNA	9.02	8.46	9.14	6.44	6.25	6.72	-0.28895	0.0025840790352684
9907	'AP5Z1'	mRNA	10.1	10.29	10.22	10.5	9.99	10.06	0.165576732121466	0.0393859111160831
317	'APAF1'	mRNA	10.31	10.7	10.34	10.96	10.32	11.35	0.19216406707493	0.008613123944128
320	'APBA1'	mRNA	1.19	1.41	0.72	0.91	1.13	0.73	-0.0904985	0.733380035272907
321	'APBA2'	mRNA	10.89	11.92	10.97	14.02	14.51	16.15	0.562942714581596	4.069847081378E-9
9546	'APBA3'	mRNA	17.73	15.25	17.04	15.68	15.62	16.37	0.0920569689325694	0.396232251126364
322	'APBB1'	mRNA	53.2	50.07	52.1	47.12	41.79	46.24	0.0200356247922697	0.740338794165036
54518	'APBB1IP'	mRNA	0.05	0	0	0	0	0	-0.847541	0.835458080155232
323	'APBB2'	mRNA	31.49	31.87	32.24	28.83	27.52	28.22	-0.000731688	0.98698352506742
10307	'APBB3'	mRNA	22.63	24.44	25.71	19.15	17.43	20.43	-0.185466	0.057233372655457
324	'APC'	mRNA	13.24	13.94	14.21	10.3	9.65	10.24	-0.282814	5.29659013831336E-7
10297	'APC2'	mRNA	0	0.06	0.04	0.01	0.01	0.02	-1.05339	0.423889946551197
147495	'APCDD1'	mRNA	0	0.03	0	0.03	0.03	0	0.11424609399703	0.970167476162267
164284	'APCDD1L'	mRNA	3.33	3.8	3.56	4.27	4.33	4.26	0.436323254587311	0.0049059114992059
327	'APEH'	mRNA	112.06	110.47	106.79	106.45	99.29	104.04	0.0858385004789928	0.0431199495738764
328	'APEX1'	mRNA	234.54	224.9	224.33	229.9	246.78	240.27	0.230627546791788	7.33640220324774E-8
27301	'APEX2'	mRNA	27.85	29.21	27.75	29.28	30.07	28.58	0.217788690514116	8.641346835327E-4
51107	'APH1A'	mRNA	198.11	201.09	208.25	188.28	189.67	184.08	0.0440766737386137	0.226465912026021
83464	'APH1B'	mRNA	9.29	9.64	10.16	7.64	6.81	7.02	-0.103745	0.372316062457847
8539	'API5'	mRNA	83.05	88.11	86.83	81.6	78.28	76.55	0.0407882454431081	0.290179450949043
51074	'APIP'	mRNA	41.97	46.12	41.31	30.42	33.79	29.72	-0.299664	0.0035365498292561
200558	'APLF'	mRNA	1.87	1.89	2.39	1.18	1.29	1.34	-0.521501	0.0348182296457123
8862	'APLN'	mRNA	6.81	5.83	6.76	11.26	10.14	11.86	0.944927937232913	8.27328279140636E-15
187	'APLNR'	mRNA	0.03	0	0	0.03	0	0.03	1.00397919050703	0.689197766619423
333	'APLP1'	mRNA	49.38	45.73	48.92	40.97	36.88	38.68	-0.139542	0.034015847958878
334	'APLP2'	mRNA	288.32	280.49	286.65	287.24	295.07	296.92	0.208114718333291	5.5745581880100705E-14
57136	'APMAP'	mRNA	510.99	512.32	505.03	605.45	600.25	592.49	0.399847976269288	1.40558215430671E-64
338	'APOB'	mRNA	0	0.01	0	0	0	0	-0.847541	0.835458080155232
200315	'APOBEC3A'	mRNA	0	0	0.11	0.1	0.1	0	1.0160441704848	0.685517092382706
27350	'APOBEC3C'	mRNA	18.18	16.24	19.02	16.54	15.66	15.67	0.0082133339212164	0.93190922521625
140564	'APOBEC3D'	mRNA	0.1	0.2	0.15	0.47	0.23	0.13	1.02265939044448	0.271680373326247
200316	'APOBEC3F'	mRNA	5.07	5.66	5.41	4.4	5.09	3.68	-0.317956	0.0542289944017569
60489	'APOBEC3G'	mRNA	6.36	6.23	7.5	4.53	4.29	4.79	-0.440152	0.0366274860394574
55911	'APOBR'	mRNA	0.09	0.03	0.12	0.09	0.06	0.09	0.114798545145719	0.915848603517398
341	'APOC1'	mRNA	5.08	6.54	3.3	4.14	5.93	3.28	-0.0272118	0.961914803762732
347	'APOD'	mRNA	1.32	1.13	0.38	0	0	0	-4.65513	0.0026654774537145
348	'APOE'	mRNA	2.22	1.24	0.86	2.4	2.16	3.17	1.00300613243975	0.0306977029893875
350	'APOH'	mRNA	0	0	0	0	0.12	0	1.07601229251336	0.792012681886473
8542	'APOL1'	mRNA	128.73	128.7	128.13	153.81	154.79	140.29	0.387134584983322	3.19159523024384E-23
23780	'APOL2'	mRNA	53.75	57.94	50.84	53.45	53.6	49.4	0.100155713985909	0.100466525815626
80833	'APOL3'	mRNA	34.86	31.95	32.85	30.71	31.3	30.79	0.0759038400528494	0.333924645147389
80832	'APOL4'	mRNA	0.86	1.14	1.91	0.83	1.02	1.22	-0.31821	0.425191026744383
80830	'APOL6'	mRNA	8.04	8.18	8.92	10.58	9.26	9.99	0.41230488238975	1.1987238602939901E-9
81575	'APOLD1'	mRNA	8.77	10.41	10.16	6.54	6.11	6.67	-0.435798	2.7326332314973E-5
55937	'APOM'	mRNA	6.62	3.98	3.96	2.92	3.13	2.87	-0.560532	0.221987504191462
79135	'APOO'	mRNA	37.25	39.88	37.61	28.51	28.28	25.24	-0.326134	0.0056549753662536
139322	'APOOL'	mRNA	9.62	10.58	11.4	9.82	9.24	11.68	0.0674630488153799	0.411460411648247
351	'APP'	mRNA	676.65	642.92	659.41	740.21	745.14	757.21	0.363307566827862	8.156630491322691E-73
10513	'APPBP2'	mRNA	19.37	22.02	21.45	16.35	16.24	15.84	-0.207918	5.421147901659E-4
26060	'APPL1'	mRNA	29.76	30.64	31.08	29.16	28.46	28.13	0.0753561033822247	0.107709218580465
55198	'APPL2'	mRNA	36.68	35.18	37.37	36.77	32.56	34.13	0.0937801184898634	0.124450796973185
353	'APRT'	mRNA	89.48	82.95	79.37	84.89	82.18	86.37	0.187972595485838	0.0335575318283403
54840	'APTX'	mRNA	26.66	24.39	27.78	22.56	19.94	20.44	-0.116085	0.244684520578118
358	'AQP1'	mRNA	0.05	0.1	0.09	0.09	0.04	0	-0.618003	0.693634175453616
282679	'AQP11'	mRNA	5.61	3.97	5.42	2.62	2.28	2.22	-0.913135	4.44445109924E-4
360	'AQP3'	mRNA	2.56	2.92	2.47	0.83	1.45	0.81	-1.1998	0.0013243254616632
361	'AQP4'	mRNA	0	0	0	0	0	0.02	1.07601229251336	0.792012681886473
363	'AQP6'	mRNA	0.29	0.39	0.14	0.05	0	0	-3.87201	0.0088211912689033
364	'AQP7'	mRNA	0	0	0	0.08	0	0.04	1.96476062963349	0.509187558525306
343	'AQP8'	mRNA	0	0	0	0.15	0	0.1	1.96476062963349	0.509187558525306
9716	'AQR'	mRNA	19.93	19.99	21.53	16.33	15.58	15.4	-0.208884	2.39934548652486E-5
367	'AR'	mRNA	4.24	4.36	4.84	3.43	3.17	3.1	-0.30075	0.002023165186658
369	'ARAF'	mRNA	88.77	100.11	89.18	98.47	92.93	93.65	0.2059809484429	3.85744815111135E-5
116985	'ARAP1'	mRNA	57.4	54.64	53.91	57.93	57.94	58.99	0.243434336495112	3.5125052094155103E-9
116984	'ARAP2'	mRNA	1.92	1.65	1.59	0.75	0.56	0.62	-1.23691	9.90655415682894E-9
64411	'ARAP3'	mRNA	28.48	30.47	28.28	26.44	24.52	26.88	-0.00230904	0.967619624909741
23237	'ARC'	mRNA	0.08	0.21	0.12	0.12	0.16	0.12	0.11577941213271	0.904675149267452
372	'ARCN1'	mRNA	98.22	102.6	105.15	101.58	99.54	97.9	0.133466654849152	1.316109544492E-4
374	'AREG'	mRNA	3.57	4.04	3.77	1.57	2.01	1.21	-1.08736	0.0045872856160267
9870	'AREL1'	mRNA	31	33.61	32.38	31.44	29.41	29.04	0.0604639804249883	0.233329804208814
375	'ARF1'	mRNA	323.44	333.46	332.98	326.49	310.67	310.96	0.101854854783014	8.698154946573E-4
377	'ARF3'	mRNA	178.38	184.27	182.64	175.78	170.7	173.01	0.0930403949690035	6.488524213473E-4
378	'ARF4'	mRNA	369.76	362.09	381.15	348.84	338.42	348.3	0.0589812090442427	0.0637476826193553
381	'ARF5'	mRNA	372.27	365.23	351.19	281.69	264.98	283.09	-0.234309	8.52733528578305E-8
382	'ARF6'	mRNA	122.99	125.72	121.38	121.49	117.55	118.82	0.118822613827598	2.195913036396E-4
55738	'ARFGAP1'	mRNA	53.94	54.89	54.56	54.57	52.9	55.62	0.164357405313171	7.048771353593E-4
84364	'ARFGAP2'	mRNA	33.68	34.67	35.05	27.75	30.73	28.18	-0.0882314	0.205745623705136
26286	'ARFGAP3'	mRNA	31.38	31.48	32.32	34.93	31.33	30.94	0.195603092893413	0.0047921727337373
10565	'ARFGEF1'	mRNA	15.34	14.83	16.14	13.91	13.19	14.04	-0.0008582	0.989014128653406
10564	'ARFGEF2'	mRNA	29.26	29.1	29.76	27.49	27.35	26.99	0.058387791837257	0.14277573733888
57221	'ARFGEF3'	mRNA	0.67	0.64	0.58	1.44	1.43	1.48	1.37337838135143	1.19183124600076E-18
27236	'ARFIP1'	mRNA	25.01	24.19	26.44	20.95	18.4	20.15	-0.189489	0.0100772183089581
23647	'ARFIP2'	mRNA	49.11	46.44	50.35	41.62	38.33	39.81	-0.125604	0.0930608316265798
10139	'ARFRP1'	mRNA	57.44	57.33	57.23	67.29	66.27	62.68	0.353533918686589	2.03926523440567E-8
384	'ARG2'	mRNA	20.99	21.92	22.96	21.72	19.81	19.72	0.0589946413767932	0.558979452975436
55082	'ARGLU1'	mRNA	59.04	55.65	59.17	54.19	56.94	53.58	0.0889054264827914	0.0712820890700591
392	'ARHGAP1'	mRNA	31.13	31.81	32.21	27.02	26.72	27.77	-0.0486674	0.437379438203914
79658	'ARHGAP10'	mRNA	22.8	23.98	23.79	20.6	20.86	18.27	-0.0783969	0.308494903457941
9824	'ARHGAP11A'	mRNA	66.16	65.98	66.09	58.12	54.22	54.35	-0.0254492	0.490475846642293
114118903	'ARHGAP11A-SCG5'	mRNA	0.68	1.01	1.05	0	1.08	1.17	-0.109629	0.936402143477828
89839	'ARHGAP11B'	mRNA	14.9	18.18	16.07	13.66	12.41	13.22	-0.164562	0.234167904390175
94134	'ARHGAP12'	mRNA	21.03	22.62	22.96	17.1	16.54	16.43	-0.245498	1.349542802412E-4
55114	'ARHGAP17'	mRNA	12.01	12.39	11.44	10.56	10.79	11.24	0.02485446504935	0.800059486084659
93663	'ARHGAP18'	mRNA	32.29	31.92	33.17	27.13	29.41	27.31	-0.0478117	0.397523289783327
84986	'ARHGAP19'	mRNA	12.29	11.52	11.69	9.56	9.25	9.25	-0.168355	0.0370323505320152
57569	'ARHGAP20'	mRNA	1.34	1.25	1.42	1.98	2.09	2.01	0.738380479489989	1.817736445782E-4
57584	'ARHGAP21'	mRNA	34.17	34.45	35.63	35.07	35.54	33.59	0.168055427278433	6.9734418498139E-5
58504	'ARHGAP22'	mRNA	10.97	10.98	11.24	21.92	22.52	22.75	1.2166126562373	1.64963483441535E-33
57636	'ARHGAP23'	mRNA	43.84	43.81	44.51	41.25	39.92	40.76	0.0477385336668121	0.251700340601812
83478	'ARHGAP24'	mRNA	16.71	16.7	17.01	19.33	20.33	18.26	0.375656801553132	8.87463744225011E-6
9938	'ARHGAP25'	mRNA	3.78	4.13	4.08	3.81	3.03	2.23	-0.268321	0.207896280605037
23092	'ARHGAP26'	mRNA	8.46	8.86	9.08	6.14	6.61	5.84	-0.373644	1.1068040476315E-6
201176	'ARHGAP27'	mRNA	3.12	2.97	2.94	2.98	3.4	3.34	0.263728305153497	0.138466758678784
79822	'ARHGAP28'	mRNA	3.17	2.66	2.84	1.45	1	1.17	-0.894493	8.12837996907197E-6
9411	'ARHGAP29'	mRNA	62.29	61.02	63.53	49.14	47.19	48.02	-0.203497	5.05828613040987E-8
257106	'ARHGAP30'	mRNA	0	0.09	0	0.13	0.06	0.05	1.69737212225297	0.228100995184713
57514	'ARHGAP31'	mRNA	12.35	11.95	12.29	8.98	9.23	9.59	-0.220221	0.0021938931202936
9743	'ARHGAP32'	mRNA	3.01	2.92	2.77	3.69	3.19	3.36	0.430620034887013	8.65921057782028E-5
115703	'ARHGAP33'	mRNA	9.5	9.66	10.75	6.77	6.39	7.43	-0.379899	5.308532378087E-4
2909	'ARHGAP35'	mRNA	70.04	70.32	68.97	78.49	77.74	79.88	0.341698503619491	1.9406041142879698E-33
80728	'ARHGAP39'	mRNA	9.37	7.96	8.29	6.55	6.3	7.31	-0.170254	0.110858136520178
393	'ARHGAP4'	mRNA	0.19	0.7	0.8	0.36	0.54	0.49	-0.119543	0.818721891946947
343578	'ARHGAP40'	mRNA	0	0	0.08	0	0.04	0	-0.768164	0.774253319324062
143872	'ARHGAP42'	mRNA	5.46	5.8	5.86	7.21	7.42	7.49	0.540800875708948	7.656668647398349E-11
9912	'ARHGAP44'	mRNA	1.26	1.56	1.4	0.96	1.35	1.33	-0.0481097	0.856960974914518
23526	'ARHGAP45'	mRNA	0.27	0.23	0.27	0.52	0.49	0.55	1.26253061608014	0.0149562679956527
394	'ARHGAP5'	mRNA	24.18	24.2	23.67	22.43	21.26	21.43	0.0363805089739195	0.427960697515715
395	'ARHGAP6'	mRNA	6.77	6.42	7.49	5.14	6.02	6.42	-0.0723965	0.577473616255989
23779	'ARHGAP8'	mRNA	0	0	0.09	0	0	0	-0.847541	0.835458080155232
64333	'ARHGAP9'	mRNA	0.32	0.29	0.4	0.19	0.14	0.19	-0.792809	0.388738792456785
396	'ARHGDIA'	mRNA	387.54	376.8	370.33	408.64	394.95	416.77	0.266568289671789	4.67628146074022E-17
397	'ARHGDIB'	mRNA	126.85	132.82	126.11	150.88	146.55	141.32	0.343795692271966	6.996021498043981E-10
398	'ARHGDIG'	mRNA	0.48	0.32	0	0.16	0.94	0.31	0.962280777358186	0.439614986636452
9138	'ARHGEF1'	mRNA	42.58	44.3	44.17	48.08	47.4	47.18	0.289006287637509	3.18938197651914E-8
9639	'ARHGEF10'	mRNA	23.71	22.91	25.23	29.54	27.59	27.19	0.397824709952229	4.21798713139068E-13
55160	'ARHGEF10L'	mRNA	8.46	8.72	8.56	8.27	8	8.44	0.112360780046126	0.266206705328514
9826	'ARHGEF11'	mRNA	17.76	16.02	16.31	13.36	14.16	14.26	-0.0738898	0.258426629502231
23365	'ARHGEF12'	mRNA	63.57	64.34	66.17	55.12	53.12	52.75	-0.103397	6.092419108893E-4
22899	'ARHGEF15'	mRNA	0	0	0.04	0	0	0	-0.847541	0.835458080155232
27237	'ARHGEF16'	mRNA	2.07	2.08	2.87	1.91	1.67	1.97	-0.201427	0.458051484733072
9828	'ARHGEF17'	mRNA	30.05	29.82	30.31	25.79	25.36	25.02	-0.0749289	0.0732511979105481
23370	'ARHGEF18'	mRNA	37.68	36.14	35.13	28.17	28.3	31.36	-0.143309	0.0085120670087602
128272	'ARHGEF19'	mRNA	4.46	3.47	4.07	4.78	4.73	4.77	0.417621817028775	0.0104778277674553
9181	'ARHGEF2'	mRNA	39.98	38.92	37.62	40.83	43.36	42.82	0.290729633568087	1.59994969217601E-8
115557	'ARHGEF25'	mRNA	46.03	41.09	42.24	34.07	34.79	32.64	-0.170984	0.0112807097519733
26084	'ARHGEF26'	mRNA	9.24	7.33	8.21	4.89	5.8	6.11	-0.371541	0.0010837940807364
64283	'ARHGEF28'	mRNA	52.33	49.03	51.04	45.92	46.43	45.6	0.0300578594603651	0.444150161086751
50650	'ARHGEF3'	mRNA	4.88	4.88	3.69	5.35	4.8	4.71	0.30987739007878	0.0473775056375566
100271715	'ARHGEF33'	mRNA	0.31	0.34	0.18	0.23	0.23	0.29	0.0183220870001976	0.973765320754063
445328	'ARHGEF35'	mRNA	0.18	0.47	0.23	0.1	0.12	0.16	-1.07969	0.260139463184093
389337	'ARHGEF37'	mRNA	1.69	1.92	2.12	1.41	1.15	1.53	-0.302942	0.1679291178669
84904	'ARHGEF39'	mRNA	5.5	6.13	4.39	5.03	7.11	5.99	-0.0716676	0.681486389874454
50649	'ARHGEF4'	mRNA	0.41	0.47	0.53	0.97	0.71	0.62	0.863372690936265	0.0062926742995565
55701	'ARHGEF40'	mRNA	33.26	31.98	33.59	25.88	25.15	25.38	-0.243834	1.04103470700038E-6
7984	'ARHGEF5'	mRNA	0.58	0.56	0.5	0.49	0.32	0.43	-0.315366	0.413930006997129
9459	'ARHGEF6'	mRNA	3.1	2.88	2.92	1.73	1.62	2.09	-0.540703	0.0020907382500417
8874	'ARHGEF7'	mRNA	33.66	34.36	34.25	33.52	31.55	31.2	0.106426125240373	0.0329238866943119
23229	'ARHGEF9'	mRNA	12.56	12.22	13.34	10.67	10.7	10.12	-0.117729	0.144396535634162
8289	'ARID1A'	mRNA	19.62	19.54	20.03	19.5	17.94	19.02	0.100821069131166	0.0418994794166447
57492	'ARID1B'	mRNA	32.15	30.97	29.92	25.23	25.31	24.69	-0.124968	0.0086496109965502
196528	'ARID2'	mRNA	12.79	12.96	13.44	10.57	9.75	9.53	-0.258143	1.121549052324E-4
1820	'ARID3A'	mRNA	1.58	1.87	1.7	2.54	2.19	2.61	0.707731060299832	5.20868414527609E-5
10620	'ARID3B'	mRNA	4.07	3.87	4.16	6.01	6.15	5.77	0.734382456337816	2.74177354335315E-8
138715	'ARID3C'	mRNA	0	0	0	0.23	0.08	0.07	3.29358693810568	0.106616463198278
5926	'ARID4A'	mRNA	13.72	13.94	14.5	13.03	12.49	12.14	0.0102311538413221	0.883335373729832
51742	'ARID4B'	mRNA	13.94	14.61	14.49	11.21	12.12	12.56	-0.0605745	0.42070233060668
10865	'ARID5A'	mRNA	5.07	5.44	4.59	6.82	7.22	7.97	0.727905571373385	2.73624048649064E-5
84159	'ARID5B'	mRNA	9.45	9.44	9.41	19.68	18.57	18.53	1.18074272570323	1.2691600721184799E-79
25820	'ARIH1'	mRNA	8.5	8.56	9.09	7.44	7.09	7.26	-0.0938597	0.0521576352017239
10425	'ARIH2'	mRNA	97.4	96.31	99.65	78.56	79.55	75.83	-0.116216	0.0018350081918534
400	'ARL1'	mRNA	51.44	50.56	50.14	41.14	37.88	40.51	-0.181404	8.342575849262E-4
285598	'ARL10'	mRNA	0.01	0.04	0.03	0.03	0.07	0.02	0.339671521485922	0.776056038370558
200894	'ARL13B'	mRNA	20.72	22.64	21.11	16.82	18.62	16.21	-0.149855	0.0449479363659084
80117	'ARL14'	mRNA	2.18	2.07	1.51	1.17	0.74	0.42	-1.15467	0.03258089194868
120534	'ARL14EP'	mRNA	11.87	12.96	12.42	11.8	12.42	12.11	0.139793150966205	0.218522877422957
644100	'ARL14EPL'	mRNA	0.33	0.17	0	0.33	0	0	-0.479031	0.818423394708467
54622	'ARL15'	mRNA	16.07	16.86	17.43	8.77	8.32	8.39	-0.816172	6.9498176571409E-17
339231	'ARL16'	mRNA	69.75	68.36	63.54	62.24	54.95	59.04	0.0108950573038804	0.892243260740491
51326	'ARL17A'	mRNA	20.07	20.49	20.81	20.6	17	18.34	-0.0189249	0.804224736798225
100506084	'ARL17B'	mRNA	4.36	3.01	3.57	1.34	2.54	1.68	-0.254978	0.325264177287239
402	'ARL2'	mRNA	506.22	521.48	508.49	418.29	431.68	430.63	-0.107419	0.0045189568777974
23568	'ARL2BP'	mRNA	67.19	64.43	65.22	57.54	51.77	51.32	-0.129437	0.0389033031835708
403	'ARL3'	mRNA	23.71	23.74	24.24	21.94	21.98	20.3	0.0076980209791374	0.908762734746286
10124	'ARL4A'	mRNA	14.55	17.62	15.12	8.69	8.82	9.36	-0.647842	5.2897851171648E-9
10123	'ARL4C'	mRNA	45.97	46.18	47.33	131.38	130.05	129.88	1.65536476338144	0
379	'ARL4D'	mRNA	14.24	13.56	14.52	11.14	10.85	10.85	-0.203296	0.160603410861653
26225	'ARL5A'	mRNA	10.24	10.58	10.94	9.35	9.61	10.25	0.047312735520061	0.575740228877292
221079	'ARL5B'	mRNA	8.59	9.41	9.33	7.59	6.91	6.58	-0.206689	0.0124075649964621
84100	'ARL6'	mRNA	4.38	4.13	4.87	3.3	3.7	3.18	-0.224798	0.147404180830838
23204	'ARL6IP1'	mRNA	530.42	586.57	581.55	499.48	489.88	483.94	-0.0397671	0.196035156301896
51329	'ARL6IP4'	mRNA	368.56	348.02	365.25	322.21	305.94	319.59	-0.0328821	0.438874036270721
10550	'ARL6IP5'	mRNA	125.77	133.53	128.26	96.92	89.31	93.25	-0.306781	1.52754784775533E-11
151188	'ARL6IP6'	mRNA	18.12	20.15	18.33	19.41	19.98	19.74	0.230058113403585	0.0040577956353163
127829	'ARL8A'	mRNA	41.64	42.75	38.85	32.52	32.53	39.17	-0.0776869	0.37833318729818
55207	'ARL8B'	mRNA	67.89	74.2	73.49	69.19	73.53	67.74	0.13186714252914	0.0078542477494915
132946	'ARL9'	mRNA	0.75	0.84	0.73	0.21	0.41	0.39	-1.10921	0.272410169029351
55156	'ARMC1'	mRNA	33.15	30.4	30.59	23.94	23.89	23.92	-0.224798	0.0015418150708737
83787	'ARMC10'	mRNA	40.34	38.95	41.67	31.82	31.54	35.12	-0.13687	0.0727255706836924
221481	'ARMC12'	mRNA	0.24	0.27	0.68	0.26	0.39	0.08	-0.881709	0.366984697888508
84071	'ARMC2'	mRNA	2.7	3.76	2.17	1.54	1.89	2.03	-0.401622	0.193439234993804
79798	'ARMC5'	mRNA	9.21	8.82	7.83	7.35	7.77	7.22	-0.0600059	0.618178191162495
93436	'ARMC6'	mRNA	35.38	34.27	36.02	24.82	23.78	27.35	-0.305686	8.55459786896158E-5
79637	'ARMC7'	mRNA	22.37	23.61	22.65	14.16	13.08	14.36	-0.525303	7.54633966287083E-7
25852	'ARMC8'	mRNA	23.84	24.14	23.99	19.88	18.11	17.11	-0.233982	5.954407714597E-4
80210	'ARMC9'	mRNA	29.75	28.08	28.97	21.86	21.43	20.13	-0.202766	0.0020062049096311
51309	'ARMCX1'	mRNA	27.75	25.11	27.25	20.77	21.32	18.54	-0.237518	0.0113708816545762
9823	'ARMCX2'	mRNA	23.95	25.88	24.77	26.43	25.62	24.46	0.196659736343681	0.0093538259974554
51566	'ARMCX3'	mRNA	36.83	36.85	36.65	31.31	28.54	27.76	-0.156789	0.0105087337120979
100131755	'ARMCX4'	mRNA	5.48	4.99	5.44	3.17	3.08	3.13	-0.593281	3.31305013496879E-8
64860	'ARMCX5'	mRNA	10.99	12.87	12.69	9.86	8.91	8.06	-0.281983	0.0200135870936365
100528062	'ARMCX5-GPRASP2'	mRNA	2.62	2.31	2.7	1.13	1.98	1.44	-0.575362	0.0053587250826135
54470	'ARMCX6'	mRNA	41.94	40.83	42.61	29.22	29.67	28.15	-0.361932	6.77297278914038E-6
339541	'ARMH1'	mRNA	1.02	0.38	0.37	0.31	0.63	0.5	-0.1112	0.879257000711142
79591	'ARMH3'	mRNA	11.75	11.37	12.33	10.83	11.71	10.76	0.0873413393033339	0.336883459249645
145407	'ARMH4'	mRNA	2.47	2.03	2.49	1.23	1.95	1.96	-0.15079	0.492458563767097
387715	'ARMS2'	mRNA	0	0	0	0.2	0.2	0	1.97875854767573	0.504269015395621
79624	'ARMT1'	mRNA	37.08	36.74	36.41	28.53	27.26	27.89	-0.23164	0.001284975457834
405	'ARNT'	mRNA	18.71	17.03	17.29	17.54	16.74	16.41	0.112630803995915	0.128553579219156
9915	'ARNT2'	mRNA	6.25	6.08	6.91	9.08	9.37	9.65	0.715145421999998	2.43929851665628E-16
406	'ARNTL'	mRNA	11.05	10.25	11.1	9.85	10.98	10.92	0.141736800918206	0.223444690672528
56938	'ARNTL2'	mRNA	24.32	24.78	25.99	37.75	35.42	36.04	0.707598419551638	1.8665626724656402E-54
10552	'ARPC1A'	mRNA	284.69	297.79	270.88	280.14	277.03	268.99	0.116052341839303	0.0029001725873618
10095	'ARPC1B'	mRNA	233.43	218.82	228.77	202.85	205.51	223.88	0.0538089080046674	0.238939569964431
10109	'ARPC2'	mRNA	589.75	604.25	602.85	599.73	614.05	600.42	0.182092871085801	5.243985539557079E-11
10094	'ARPC3'	mRNA	469.8	466.73	474.58	405.73	404.76	413.84	-0.0485365	0.192369840737775
10093	'ARPC4'	mRNA	165.83	148.79	159.26	147.75	144.06	140.37	0.0270575221767757	0.594388400269592
100526693	'ARPC4-TTLL3'	mRNA	5.5	6.99	6.35	5.14	6.3	7.08	0.147814523488056	0.287746077716202
10092	'ARPC5'	mRNA	51.77	53.18	54.54	43.76	45.13	44.66	-0.0873855	0.0167907617865708
81873	'ARPC5L'	mRNA	76.07	79.02	77.77	64.86	70.09	67.31	-0.0297932	0.573864581236165
348110	'ARPIN'	mRNA	14.65	14.66	14.27	13.37	12.58	11.93	-0.0351953	0.569209122194076
100526783	'ARPIN-AP3S2'	mRNA	6.07	6.48	7.34	3.77	5.3	4.28	-0.406052	8.682412830783E-4
10776	'ARPP19'	mRNA	109.4	115.05	115.91	111.87	110.27	103.81	0.101761555900186	0.0015826358202082
408	'ARRB1'	mRNA	23.98	23.71	25.14	18.18	16.72	17.78	-0.299112	1.15500863330282E-8
409	'ARRB2'	mRNA	81.04	80.04	73.08	59.81	65.99	63.71	-0.140563	0.0309957378940511
92714	'ARRDC1'	mRNA	54.6	55.26	55.38	51.91	50.74	52.77	0.0943665611413041	0.159264866499163
27106	'ARRDC2'	mRNA	15.09	12.71	14.09	14.63	15.05	14.59	0.244044718613542	0.0217104793738122
57561	'ARRDC3'	mRNA	48.34	49.78	50.93	158.34	154.23	149.92	1.80121583081459	0
91947	'ARRDC4'	mRNA	17.75	19.38	17.73	18.15	16.91	16.51	0.0779124436702314	0.297708092930566
645432	'ARRDC5'	mRNA	0	0	0.21	0	0	0	-0.847541	0.835458080155232
410	'ARSA'	mRNA	17.64	18.97	19.31	15.53	17.19	17.87	0.0743218313506799	0.403183852662695
411	'ARSB'	mRNA	16.66	18.76	18.81	19.47	17.74	17.76	0.21414547386917	0.0020797491282547
22901	'ARSG'	mRNA	3.7	2.8	3.22	1.99	2.22	2.86	-0.292622	0.174118084616665
340075	'ARSI'	mRNA	20.65	19.81	20.22	13.93	13.36	14.86	-0.358808	3.62095803285767E-5
79642	'ARSJ'	mRNA	8.78	9.1	9.02	9.49	9.31	9.46	0.249617182075464	0.0062192476665366
153642	'ARSK'	mRNA	27.76	29.57	27.56	23.58	22.01	24.63	-0.106472	0.128763639295641
415	'ARSL'	mRNA	1.54	1.24	1.28	0.67	0.97	1.55	-0.271368	0.535546318290753
419	'ART3'	mRNA	0.07	0.14	0.07	0.04	0	0	-2.36666	0.193771391051897
420	'ART4'	mRNA	0	0	0	0.07	0.15	0	2.98277278018601	0.196492585268643
116969	'ART5'	mRNA	0	0	0	0	0	0.18	1.07601229251336	0.792012681886473
9048	'ARTN'	mRNA	0.56	0.53	0.84	0.55	0.21	0.72	-0.136255	0.856633758887695
64801	'ARV1'	mRNA	21.8	23.39	23.42	15.03	12.24	14.2	-0.56211	2.03082106030923E-5
421	'ARVCF'	mRNA	7.93	7.31	7.96	4.94	5.05	6.2	-0.283236	0.0393705468891411
170302	'ARX'	mRNA	0	0	0	0	0	0.04	1.07601229251336	0.792012681886473
57412	'AS3MT'	mRNA	14.72	11.66	13.74	10.4	10.76	10.14	-0.192267	0.115431877015529
427	'ASAH1'	mRNA	69.99	67.55	65.4	40.75	42.21	42.52	-0.522689	2.03620961735958E-21
56624	'ASAH2'	mRNA	1.75	1.15	1.5	1.07	1.2	0.81	-0.46387	0.143782545925241
653308	'ASAH2B'	mRNA	2.45	2.3	2.79	1.83	1.41	1.65	-0.446997	0.019333355646434
50807	'ASAP1'	mRNA	56.19	57.65	59.24	68.37	65.76	67.11	0.384467756326915	8.74588635899685E-29
8853	'ASAP2'	mRNA	35.13	36.56	36.54	29.12	29.1	29.3	-0.132902	0.0049649347055402
55616	'ASAP3'	mRNA	7.72	8	7.57	6.48	5.62	7.59	-0.0710153	0.563289234887596
51665	'ASB1'	mRNA	34.9	34.41	35.85	38.29	37.17	36.36	0.258457749290189	2.85277215968214E-10
142689	'ASB12'	mRNA	0.33	0.33	0.99	0.22	0.11	0.42	-0.983911	0.322428456002082
79754	'ASB13'	mRNA	9.4	9.39	9.68	8.08	8.31	7.49	-0.0881068	0.488375480480925
142686	'ASB14'	mRNA	0	0	0	0	0.06	0.05	1.97244066623837	0.506486016965841
92591	'ASB16'	mRNA	0.12	0	0	0.06	0.11	0.06	1.10984298240283	0.550302656159714
51676	'ASB2'	mRNA	0.14	0.11	0.16	0	0	0	-3.74316	0.035594117820687
51130	'ASB3'	mRNA	27.32	17.77	18.88	13.29	16.65	16.49	-0.287148	0.221154372487734
140458	'ASB5'	mRNA	0.04	0.08	0.04	0.04	0.07	0.04	0.116340822118787	0.938430032647699
140459	'ASB6'	mRNA	21.98	22.3	23.67	20.95	21.18	21.16	0.0657440751700448	0.29179305656344
140460	'ASB7'	mRNA	15.53	14.98	15.02	12.67	12.71	13.24	0.0088569050213778	0.909081290126674
140461	'ASB8'	mRNA	28.02	29.55	29.56	24.62	21.9	22.75	-0.164315	0.0373803364287221
140462	'ASB9'	mRNA	2.56	2.86	1.68	1.48	2.12	1.94	-0.10431	0.762651332045453
51008	'ASCC1'	mRNA	16.04	15.69	15.16	12.41	13.37	12.27	-0.131557	0.209760760785341
84164	'ASCC2'	mRNA	30.75	33.2	31.86	28.6	27.85	25.82	-0.0415272	0.562867356681326
10973	'ASCC3'	mRNA	16.88	17.04	17.08	14.44	15.31	14.06	-0.0609077	0.295076509861398
429	'ASCL1'	mRNA	0.05	0	0	0	0	0	-0.847541	0.835458080155232
647219	'ASCL5'	mRNA	0.06	0	0.06	0.06	0	0	-0.78049	0.757597606376364
110599588	'ASDURF'	mRNA	13.25	12.8	6.95	6.2	6.79	6.54	-0.64031	0.0913971790344355
25842	'ASF1A'	mRNA	21.47	25.59	24.34	15.75	12.37	14.37	-0.58369	1.63772089118162E-8
55723	'ASF1B'	mRNA	226.35	231.37	227.04	179.34	174.53	181.39	-0.191812	4.4797620784726E-7
432	'ASGR1'	mRNA	3.74	3.63	3.39	3.87	2.9	3.45	0.0839497729213509	0.786209579440108
433	'ASGR2'	mRNA	0	0	0	0.12	0	0	1.07601229251336	0.792012681886473
55870	'ASH1L'	mRNA	16.77	16.6	16.72	15.74	16.51	15.72	0.0987965353700564	0.073027951454439
9070	'ASH2L'	mRNA	60.35	63.62	65.03	50.49	50.12	51	-0.136255	0.0089319389632851
41	'ASIC1'	mRNA	17.58	19.1	18.59	11.13	11.56	12.32	-0.488997	6.13410948791256E-9
40	'ASIC2'	mRNA	0	0	0.03	0	0.18	0	2.02785493508599	0.598713253403625
9311	'ASIC3'	mRNA	6.27	5.04	5.59	4.89	5	5.5	0.0560857188347253	0.764992672220701
55515	'ASIC4'	mRNA	0	0.13	0	0.07	0.14	0	1.12194213087354	0.564916213881239
434	'ASIP'	mRNA	0.29	0	0	0	0	0	-0.847541	0.835458080155232
435	'ASL'	mRNA	32.24	34.77	35.11	36.89	37.56	36.29	0.296364021114366	4.60774466161273E-5
438	'ASMT'	mRNA	0	0	0	0	0	0.1	1.07601229251336	0.792012681886473
8623	'ASMTL'	mRNA	23.43	21.12	20.46	20.02	22.21	22.15	0.151545185931912	0.128747867999656
440	'ASNS'	mRNA	46.78	49.16	49.53	72.38	71.09	68.3	0.715020890792244	1.68058605005481E-35
54529	'ASNSD1'	mRNA	48.53	48.01	49.53	39.2	38.26	36.49	-0.193816	0.0020512718440986
443	'ASPA'	mRNA	0	0	0	0.02	0.03	0	1.97875854767573	0.504269015395621
444	'ASPH'	mRNA	107.2	111.56	113.13	161.92	161.58	164.18	0.738691499700493	3.80441388414241E-115
253982	'ASPHD1'	mRNA	19.42	22.18	20.21	21.07	25.25	21.24	0.283579696775148	0.010557663187081
57168	'ASPHD2'	mRNA	8.56	8.65	9.78	7.37	8.76	8.79	0.0527863716401889	0.659866141557947
259266	'ASPM'	mRNA	34.65	36.41	37.04	28.6	26.35	27.82	-0.205807	6.90090835113789E-8
151516	'ASPRV1'	mRNA	1.39	0.96	0.78	0.76	1.18	0.25	-0.352865	0.554080995289489
79058	'ASPSCR1'	mRNA	19.35	21.49	18.45	15.24	18.44	16.79	-0.0688533	0.557794878547501
80150	'ASRGL1'	mRNA	53.55	51.62	55.25	29.42	33.05	31.74	-0.650252	3.68418080747021E-18
445	'ASS1'	mRNA	39.03	38.61	35.9	38.41	39.48	41.61	0.240995372570169	0.0054235383869253
28990	'ASTE1'	mRNA	6.2	6.83	7.41	6.06	4.45	4.96	-0.23567	0.15208548285652
460	'ASTN1'	mRNA	0	0.03	0.03	0.03	0.03	0.05	0.852610749675932	0.589359319581853
23245	'ASTN2'	mRNA	4.88	4.84	4.67	3.79	3.22	3.11	-0.260601	0.175039106932875
171023	'ASXL1'	mRNA	96.78	96.8	97.09	99.02	98.36	97.89	0.165421809481883	1.49988873316718E-9
55252	'ASXL2'	mRNA	12.09	11.57	12.02	11.22	11.59	11.97	0.130717379351364	0.0129400348908981
84896	'ATAD1'	mRNA	60.27	61.1	65.78	56.16	50.7	56.52	-0.14328	0.0315079628400935
29028	'ATAD2'	mRNA	110.41	110.07	113.67	94.25	94.75	92.71	-0.0758218	0.0111794118941816
54454	'ATAD2B'	mRNA	3.1	3.27	3.28	2.11	2.13	1.83	-0.515292	9.62130281303946E-5
55210	'ATAD3A'	mRNA	37.65	37.56	37.64	34.44	33.33	33.53	0.0064015078648943	0.923741598236969
83858	'ATAD3B'	mRNA	22.76	19.23	21.85	19.02	19.73	18.46	0.0066531253734739	0.940591960472285
219293	'ATAD3C'	mRNA	0.02	0	0.03	0.03	0.12	0.06	2.59751252326558	0.152406999124699
79915	'ATAD5'	mRNA	11.12	12.41	11.41	10.31	10.97	9.86	-0.0241675	0.752723608144626
79969	'ATAT1'	mRNA	15.01	13.96	15.77	13.15	12.09	12.22	-0.141802	0.204396139913568
85300	'ATCAY'	mRNA	0.59	0.54	0.69	0.8	0.82	1.15	0.770616214405035	0.0152706011305631
11101	'ATE1'	mRNA	11.37	11.61	12.24	10.1	9.9	10.62	-0.0699646	0.41377650375252
466	'ATF1'	mRNA	44.99	42.89	45.09	36.92	36.11	34.5	-0.143217	0.0283449772643762
1386	'ATF2'	mRNA	27.78	27.49	28.98	25.2	23.24	23.15	-0.0718653	0.239366992714345
467	'ATF3'	mRNA	10.56	8.33	9.21	7.16	8.03	8.09	-0.105801	0.506221098362302
468	'ATF4'	mRNA	389.47	411.99	408.03	550.12	571.87	560.2	0.637391916984962	2.00643066850658E-88
22809	'ATF5'	mRNA	28.96	28.96	30.54	23.51	21.53	21.08	-0.253435	0.00476636146567
22926	'ATF6'	mRNA	33.24	36.67	36.08	28.22	27.07	27.08	-0.135915	0.0065907218606009
1388	'ATF6B'	mRNA	99.5	102.73	99.64	94.91	91.84	96.1	0.0722861663126079	0.0860381296395314
11016	'ATF7'	mRNA	24.28	24.65	23.33	20.5	22.31	19.39	-0.0440108	0.462862527721405
55729	'ATF7IP'	mRNA	41.29	42.51	43.75	33.24	30.34	29.94	-0.279279	3.5934939291283297E-13
114108587	'ATF7-NPFF'	mRNA	0	0.34	0.38	0	0.4	0.4	0.44148430976697	0.701156133154903
83734	'ATG10'	mRNA	6.63	8.3	8.82	6.37	6.34	5.73	-0.307705	0.0978802663744905
60673	'ATG101'	mRNA	119.95	115.95	120.94	107.44	100.58	108.89	-0.00521037	0.92459898969042
9140	'ATG12'	mRNA	27.76	28.49	27.73	31.21	29.26	28.52	0.251445793504098	1.84961965320593E-5
9776	'ATG13'	mRNA	36.6	37.29	39.25	33.89	33.18	33.97	0.0103398338169956	0.846738316181462
22863	'ATG14'	mRNA	22.48	23.4	22.81	26.6	25.47	25.87	0.348407801631073	1.56559772329922E-9
55054	'ATG16L1'	mRNA	26.99	28.29	28.14	22.72	22.65	24.46	-0.0917674	0.189706516038391
89849	'ATG16L2'	mRNA	26.21	25.82	26.03	29.97	29.26	30.36	0.397745146746609	4.04627682614888E-8
23130	'ATG2A'	mRNA	19.31	18.14	18.21	16.58	15.92	15.66	-0.0387837	0.520080484051443
55102	'ATG2B'	mRNA	7.02	6.93	7.36	6.31	5.67	5.51	-0.116184	0.0899639373780699
64422	'ATG3'	mRNA	124.44	129.1	132.62	104.16	107.99	106.51	-0.11633	0.0194993170162311
115201	'ATG4A'	mRNA	19.03	18.3	20.7	11.05	11.73	12.06	-0.566916	3.11308434240943E-7
23192	'ATG4B'	mRNA	48.31	44.25	44.39	42.6	37.68	39.56	-0.0147236	0.828652076206152
84938	'ATG4C'	mRNA	13.39	13.27	15.5	10.88	10.49	8.85	-0.317438	0.0057938007040882
84971	'ATG4D'	mRNA	26.34	25.34	25.07	22.58	24.32	23.05	0.0082313844479418	0.931115086386333
9474	'ATG5'	mRNA	57.83	58.07	60.77	48.76	48.49	47.17	-0.102557	0.0692503541939467
10533	'ATG7'	mRNA	27.3	28.13	28.21	30	29.6	27.15	0.240564808245172	4.293881485729E-4
79065	'ATG9A'	mRNA	109.72	114.42	112.55	107.45	99.82	104.88	0.0578845498766976	0.103264244082378
285973	'ATG9B'	mRNA	0.14	0.07	0.03	0.07	0.03	0.07	-0.377501	0.765023286982413
471	'ATIC'	mRNA	79.01	77.68	75.17	63.65	61.64	65.07	-0.121109	0.0321585954752493
51062	'ATL1'	mRNA	15.44	15.83	17.45	13.95	11.8	11.07	-0.219336	0.0453362189273143
64225	'ATL2'	mRNA	32.22	33.14	32.71	25.89	27.8	26.26	-0.11294	0.0563114857279937
25923	'ATL3'	mRNA	57.62	58.34	60.57	71.02	69.07	66.75	0.397036928265262	1.54430608326081E-32
472	'ATM'	mRNA	18.63	19.06	19.36	18.99	19.41	17.89	0.146048510639065	0.0011851350300885
23300	'ATMIN'	mRNA	26.5	26.25	25.85	20.96	20.8	22.11	-0.131458	0.0257739306845514
1822	'ATN1'	mRNA	104.39	106.12	110.5	105.54	100.88	104.82	0.126250815700437	1.226241220639E-4
220202	'ATOH7'	mRNA	0	0.18	0	0.09	0	0.25	1.10289982775489	0.572784708182814
84913	'ATOH8'	mRNA	6.66	7.65	7.08	1.81	1.95	1.37	-1.96905	7.68230922817877E-37
475	'ATOX1'	mRNA	409.45	412.22	393.2	327.12	315.6	320.34	-0.213959	0.003778923783894
23120	'ATP10B'	mRNA	0	0	0	0.04	0	0	1.07601229251336	0.792012681886473
57205	'ATP10D'	mRNA	11.18	10.68	12	7.82	7.42	7.23	-0.42396	1.01696642410947E-7
23250	'ATP11A'	mRNA	42.49	44.13	41.98	37.94	37.34	37.33	-0.0256429	0.468527500744172
23200	'ATP11B'	mRNA	50.87	52.27	52.88	46.71	46.85	45.78	0.0084912740168237	0.798707863468893
286410	'ATP11C'	mRNA	17.89	17.85	18.77	19.39	18.7	19.62	0.247708147239883	1.60822772512502E-5
479	'ATP12A'	mRNA	0.03	0.03	0	0.03	0.03	0	0.113831990743353	0.958387072404047
57130	'ATP13A1'	mRNA	29.55	29.01	26.89	24.93	27	27.39	0.0604055144080763	0.36039671515887
23400	'ATP13A2'	mRNA	33.48	33.82	31.58	29.24	29.55	32	0.0452288875664319	0.454094058143304
79572	'ATP13A3'	mRNA	202.47	209.53	207.56	320.67	313.06	312.76	0.775445024482981	3.69261815483564E-304
84239	'ATP13A4'	mRNA	0.06	0.12	0.04	0.17	0.08	0.13	1.35983173835292	0.119791120986408
344905	'ATP13A5'	mRNA	0.05	0.05	0.04	0	0	0	-2.32846	0.344903788936103
476	'ATP1A1'	mRNA	399.72	401.31	399.69	402.58	398.67	390.98	0.153570557855505	1.6618343202002298E-12
477	'ATP1A2'	mRNA	0.04	0.06	0.06	0.02	0.02	0	-1.88142	0.221194608064611
478	'ATP1A3'	mRNA	3.4	3.76	3.06	3.17	3.31	3.36	0.104162358320985	0.559673606034109
481	'ATP1B1'	mRNA	86.39	92.02	93.08	78.49	78.42	75.91	-0.0564724	0.251815164665526
482	'ATP1B2'	mRNA	0.25	0.48	0.33	0.23	0.19	0.24	-0.500293	0.456227920683758
483	'ATP1B3'	mRNA	271.15	270.4	278.56	251.94	238.37	246.78	0.0100737771089494	0.761752419306202
23439	'ATP1B4'	mRNA	0	0	0	0.02	0	0	1.07601229251336	0.792012681886473
91419	'ATP23'	mRNA	9.19	10.96	12.01	6	6.64	7.26	-0.618871	0.0025108503754137
487	'ATP2A1'	mRNA	3.35	2.39	2.78	2.4	2.09	2.36	-0.143513	0.50667247519674
488	'ATP2A2'	mRNA	125.81	126.81	124.15	151.21	142.93	143.93	0.370531548967384	1.1941013488606E-44
489	'ATP2A3'	mRNA	1.08	0.97	0.73	0.84	0.58	0.67	-0.298161	0.358302354678266
490	'ATP2B1'	mRNA	88.69	89.24	92.71	86.34	80.08	81.25	0.0396494548876661	0.200432857546897
491	'ATP2B2'	mRNA	0.02	0	0	0	0	0.02	0.114246042771191	0.970259577497546
492	'ATP2B3'	mRNA	0	0	0.02	0	0	0	-0.847541	0.835458080155232
493	'ATP2B4'	mRNA	22.4	22.34	22.62	17.86	17.86	17.1	-0.182863	1.124684859207E-4
27032	'ATP2C1'	mRNA	81.53	82.18	87.05	77.81	80.87	78.02	0.0715735132986339	0.0528438131281799
9914	'ATP2C2'	mRNA	0.04	0	0	0.04	0	0	0.114246075976573	0.970199973452214
495	'ATP4A'	mRNA	0.06	0.03	0.06	0.03	0	0.03	-1.21122	0.481082937446842
498	'ATP5F1A'	mRNA	627.73	632.2	625.72	480.84	471.23	473.92	-0.224329	1.63155181072148E-21
506	'ATP5F1B'	mRNA	568.97	569.17	569.77	489.41	487.47	493.78	-0.0519235	0.0440223036641229
509	'ATP5F1C'	mRNA	197.21	185.44	193	144.57	144.39	151.96	-0.225707	2.82033028427954E-5
513	'ATP5F1D'	mRNA	116.37	121.94	120.28	119.55	98.3	123.93	0.0809652414961724	0.356010431162069
514	'ATP5F1E'	mRNA	73.89	72.44	69.62	51.51	52.46	49.93	-0.321725	1.86742160112266E-12
93974	'ATP5IF1'	mRNA	435.46	426.68	432.45	355.57	343.04	352	-0.176392	0.0019482390341937
516	'ATP5MC1'	mRNA	165.32	190.21	174.3	149.54	134.62	133.38	-0.211777	0.0205508832546236
517	'ATP5MC2'	mRNA	563.6	563.44	571.15	449.32	433.68	441.01	-0.210188	5.21433470243988E-6
518	'ATP5MC3'	mRNA	84.44	82.86	80.46	57.42	60.66	55.67	-0.347432	1.0903802476305098E-11
521	'ATP5ME'	mRNA	1158.45	1178.93	1213.85	867.32	798.39	779.67	-0.534337	3.40759071304831E-8
9551	'ATP5MF'	mRNA	1142.18	1183.1	1116.79	784.34	844.06	776.86	-0.403022	1.9695203615871597E-11
100526740	'ATP5MF-PTCD1'	mRNA	0.31	0	0	0	0	0	-4.56619	0.244749017523208
10632	'ATP5MG'	mRNA	309.04	299.66	276.8	225.77	230.42	211.51	-0.248529	1.18106701017346E-6
267020	'ATP5MGL'	mRNA	0	0	0.21	0	0	0.2	0.114245977152245	0.970376320302586
9556	'ATP5MJ'	mRNA	147.71	138.63	141.28	117.24	125.9	122.35	-0.08481	0.348631070676395
84833	'ATP5MK'	mRNA	431.43	472.22	470.81	360.01	381.81	373.43	-0.228053	0.0075631638977606
515	'ATP5PB'	mRNA	122.2	127.61	126.41	100.56	99.29	103.03	-0.146644	2.240216487005E-4
10476	'ATP5PD'	mRNA	522.3	491.48	506.7	329.69	373.48	347.05	-0.390401	4.3564037177618296E-11
522	'ATP5PF'	mRNA	368.9	384.99	410.84	326.6	298.33	326.12	-0.151391	0.0136622692334784
539	'ATP5PO'	mRNA	484.48	513.74	517.13	416.62	399.53	411.01	-0.153435	3.570240193682E-4
537	'ATP6AP1'	mRNA	281.45	291.26	296.14	306.94	284.19	295.93	0.193789553352057	1.7149281352565201E-9
10159	'ATP6AP2'	mRNA	223.41	239.7	237.09	262.4	258.43	250.15	0.304166970549769	3.3422930542349803E-20
535	'ATP6V0A1'	mRNA	30.01	28.7	30.01	20.88	22.15	21.19	-0.299558	2.05321049311738E-6
23545	'ATP6V0A2'	mRNA	15.71	15.93	15.22	11.15	11.59	11.76	-0.146457	0.0660056892615832
50617	'ATP6V0A4'	mRNA	0.08	0.15	0.12	0.08	0.12	0.29	0.641265009852292	0.502068529331489
533	'ATP6V0B'	mRNA	272.99	284	277.51	222.61	217.52	222.01	-0.173742	1.58595503927E-4
527	'ATP6V0C'	mRNA	282.36	275.74	283.3	242.15	228.13	245.68	-0.0742608	0.0927375929373224
9114	'ATP6V0D1'	mRNA	105.62	101.02	105.24	81.41	82.03	82.21	-0.181113	9.118997527762E-4
8992	'ATP6V0E1'	mRNA	259.46	272.48	273.92	234.74	237.87	226.9	-0.0421878	0.2807938685747
155066	'ATP6V0E2'	mRNA	93.24	99.26	102.16	76.72	82.27	75.73	-0.163551	0.0043020890359707
523	'ATP6V1A'	mRNA	28.03	28.72	30.21	20.41	19.35	19.25	-0.392169	8.19667682693038E-11
525	'ATP6V1B1'	mRNA	2.1	2.5	2.68	1.25	2.75	1.73	-0.178296	0.594731060133978
526	'ATP6V1B2'	mRNA	129.62	127.77	125.5	99.71	98.61	97.44	-0.206208	5.02461629127933E-8
528	'ATP6V1C1'	mRNA	21.78	22.32	22.36	20.66	19.8	20.7	0.0486578230095507	0.390095064030156
245973	'ATP6V1C2'	mRNA	0.37	0.52	0.27	0.38	0.23	0.46	0.445277225489465	0.465336749395854
51382	'ATP6V1D'	mRNA	164.03	165.74	170.4	140.78	144.65	137.69	-0.078336	0.0776560038016056
529	'ATP6V1E1'	mRNA	152.73	149.34	166.38	123.31	128.09	124.46	-0.15654	0.0036390834225047
90423	'ATP6V1E2'	mRNA	2.19	2.48	1.92	2.13	2.54	2.03	0.375205403986149	0.16265304380012
9296	'ATP6V1F'	mRNA	397.57	389.01	385.07	310.45	318.02	325.59	-0.150077	0.0044364515365031
100130705	'ATP6V1FNB'	mRNA	1.5	1.37	1.84	1.07	1.33	1.03	-0.289741	0.284308823189546
9550	'ATP6V1G1'	mRNA	97.55	101.1	100.72	77.96	79.47	71	-0.227635	1.391447272939E-4
534	'ATP6V1G2'	mRNA	2.02	1.92	1.7	1.38	0.98	0.86	-0.64913	0.167115173322144
127124	'ATP6V1G3'	mRNA	0.79	2.24	0.8	1.17	0.77	0.79	-0.401313	0.707916691807922
51606	'ATP6V1H'	mRNA	32.44	31.54	35.07	28.83	26.79	25.5	-0.110111	0.188364677862281
538	'ATP7A'	mRNA	6.67	6.1	6.78	5.39	5.57	5.13	-0.115861	0.182390262888937
540	'ATP7B'	mRNA	4.05	4	4	4.16	3.77	3.52	0.0888062344083662	0.459601936019149
10396	'ATP8A1'	mRNA	0.15	0.11	0.11	0.05	0.03	0.07	-1.18458	0.111280255146833
51761	'ATP8A2'	mRNA	0.1	0.05	0.15	0.51	0.11	0.2	0.776801182234695	0.180362305645111
5205	'ATP8B1'	mRNA	30.42	31.73	32.42	30.86	29.63	27.12	0.0568893942760763	0.256413859784889
57198	'ATP8B2'	mRNA	18.05	20.04	18.37	16.13	15.33	15.94	-0.0839611	0.184384474817764
148229	'ATP8B3'	mRNA	3.13	4.74	4.73	3.53	4.1	3.8	-0.00640634	0.972702161171794
79895	'ATP8B4'	mRNA	0.09	0.12	0.14	0.11	0.08	0.02	-0.620349	0.49691785310416
10079	'ATP9A'	mRNA	16.31	16.11	17.19	14.15	13.21	13.12	-0.124281	0.0324546216917148
374868	'ATP9B'	mRNA	11.9	11.36	12.58	8.17	8.69	9.15	-0.277283	0.0030551424131578
64756	'ATPAF1'	mRNA	43.73	49.3	47.99	32.93	31.77	34.03	-0.288929	5.91352524679377E-5
91647	'ATPAF2'	mRNA	25.89	22.78	24.74	16.87	19.53	17.68	-0.291311	0.011784
134145	'ATPSCKMT'	mRNA	21.54	21.42	21.82	13.08	12.48	13.3	-0.497698	3.6616700817381E-7
545	'ATR'	mRNA	8.02	8.61	7.66	6.48	6.66	6.16	-0.166813	0.0396541604290342
51374	'ATRAID'	mRNA	196.45	191.2	187.81	174.93	174.15	174.81	0.0312542527162235	0.52027036027317
84126	'ATRIP'	mRNA	8.62	8.86	9.25	7.84	7.04	6.93	-0.124364	0.220145713073244
8455	'ATRN'	mRNA	62.25	61.42	61.11	65.34	66.81	68.07	0.295056503355098	9.676469144387571E-20
26033	'ATRNL1'	mRNA	3.49	3.71	3.84	2.03	2.81	2.9	-0.0721916	0.688616182316544
546	'ATRX'	mRNA	0.01	0.02	0	0.01	0.01	0.01	0.109957296427774	0.950394297123969
6310	'ATXN1'	mRNA	6.1	5.98	6.04	5.83	5.91	6.05	0.141836589072917	0.0605693033961214
25814	'ATXN10'	mRNA	37.54	36.51	39.21	25.24	24.88	25.89	-0.408799	9.51992244206068E-11
342371	'ATXN1L'	mRNA	19.43	19.36	18.47	18.09	17.08	17.5	0.0482214950527927	0.358541258051938
6311	'ATXN2'	mRNA	31.35	30.85	29.64	29.14	28.15	28.02	0.0723383312653111	0.211951172972394
11273	'ATXN2L'	mRNA	110.01	107.74	108.6	106.39	98.93	104.16	0.0862628364591427	0.0127656171804605
4287	'ATXN3'	mRNA	4.8	4.82	5.51	4.17	4.07	4.06	-0.131901	0.226874981129684
6314	'ATXN7'	mRNA	14.82	14.29	15.43	15.07	13.3	13.22	0.0648571379528552	0.327102596615608
222255	'ATXN7L1'	mRNA	3.77	3.84	4.56	3.55	2.75	2.48	-0.185947	0.262741473040126
127002	'ATXN7L2'	mRNA	9.25	8.9	8.24	6.9	6.12	6.77	-0.238124	0.0967727401620916
56970	'ATXN7L3'	mRNA	53.55	53.85	50.87	48.33	47.27	48.77	0.0357576798723186	0.448812886548973
552889	'ATXN7L3B'	mRNA	26.21	26.25	25.82	23.04	22.43	22.61	-0.0325964	0.477377412883981
549	'AUH'	mRNA	25.05	24.64	24.62	31.92	32.95	32.95	0.60813242983073	2.2876437221961004E-16
79000	'AUNIP'	mRNA	9.23	8.89	8.5	6.54	6.19	7.18	-0.299949	0.0547419246443569
550	'AUP1'	mRNA	190.6	192.48	193.38	185.04	191.86	184.17	0.12325489473002	0.0037135159191197
6790	'AURKA'	mRNA	238.68	235.78	236.99	160.19	154.54	155.73	-0.431085	2.04818380114788E-37
54998	'AURKAIP1'	mRNA	168.33	148.97	161.86	136.68	135.18	145.09	-0.0741947	0.29434322261803
9212	'AURKB'	mRNA	184.26	161.37	168.74	147.58	139.62	146.73	-0.0755659	0.176306488245239
6795	'AURKC'	mRNA	1.21	0.67	0.67	0.39	1.31	0.64	0.0374404449320754	0.959596399976811
26053	'AUTS2'	mRNA	0.71	0.96	0.63	0.77	0.66	0.5	0.0861534106089807	0.781095419968269
57099	'AVEN'	mRNA	17.46	12.69	19.26	16.55	16.92	15.62	0.144324163057824	0.346328508735416
10677	'AVIL'	mRNA	2.27	2.2	2.29	3.79	3.08	2.31	0.7416761657413	0.0012524751004745
23080	'AVL9'	mRNA	10.95	11.27	11.77	11.86	11.31	11.06	0.184631269421604	0.0078975943633938
551	'AVP'	mRNA	0	0	0.06	0	0	0	-0.847541	0.835458080155232
60370	'AVPI1'	mRNA	37.39	37.09	32.86	20.29	20.17	21.41	-0.636903	8.39815864890966E-9
552	'AVPR1A'	mRNA	0.02	0	0	0	0	0	-0.847541	0.835458080155232
553	'AVPR1B'	mRNA	0	0.07	0.02	0.02	0.02	0	-0.879963	0.641500076908659
554	'AVPR2'	mRNA	0	0.07	0	0	0	0	-0.847541	0.835458080155232
158835	'AWAT2'	mRNA	0.53	0.42	0.65	0.35	0.52	0.85	0.265171777717129	0.653574822728582
126859	'AXDND1'	mRNA	0	0.06	0	0	0	0.05	0.114246020324145	0.970299668226577
8312	'AXIN1'	mRNA	43.38	45.52	44.11	42.4	41.48	45.23	0.103613573581523	0.0615647781178104
8313	'AXIN2'	mRNA	3.16	3.02	2.72	2.36	3.35	2.95	0.123426912608536	0.505096953351054
558	'AXL'	mRNA	258.8	268.09	264.79	301.63	286.03	283.06	0.308068292752947	2.2509062519316E-38
563	'AZGP1'	mRNA	0.24	0	0.61	0.24	0.24	0.23	-0.102397	0.935042838250659
64343	'AZI2'	mRNA	62.64	61.24	58.83	56.48	56.1	58	0.0746954485898984	0.203639314569294
51582	'AZIN1'	mRNA	36.37	37.21	39.13	33.8	31.82	31.73	-0.0440977	0.406504626555137
113451	'AZIN2'	mRNA	5.83	5.02	7.44	8.17	7.54	6.23	0.338267318481268	0.0657303128750214
566	'AZU1'	mRNA	0.17	0	0	0	0.34	0	1.0233246275855	0.698530527796825
567	'B2M'	mRNA	4318.89	4376.44	4343.6	3913.42	3723.28	3513.94	-0.068879	0.11199681975901
8706	'B3GALNT1'	mRNA	3.18	3.7	3.19	2.15	1.83	2.63	-0.36742	0.0715624396548592
148789	'B3GALNT2'	mRNA	15.45	15.45	16.03	13.44	12.57	13.13	-0.0902398	0.227347820531953
8708	'B3GALT1'	mRNA	0.12	0.15	0.03	0.12	0.13	0.12	0.551517005689993	0.482384731751129
8707	'B3GALT2'	mRNA	2.53	2.69	2.79	0.49	0.42	0.38	-2.46418	7.39990045651525E-15
10317	'B3GALT5'	mRNA	0.05	0.04	0.04	0.14	0.14	0.1	1.73194196044506	0.0037337113869197
126792	'B3GALT6'	mRNA	21.11	22.97	21.45	19.07	19.88	19.6	0.0040340456468195	0.961221626273086
100288842	'B3GALT9'	mRNA	2.71	3.2	3.04	2.75	1.97	2	-0.248865	0.213198703907059
27087	'B3GAT1'	mRNA	0.07	0.32	0.03	0.07	0.07	0.07	-0.888309	0.424044119686021
135152	'B3GAT2'	mRNA	0.07	0.05	0.02	0.05	0.02	0.03	-0.306665	0.794209175897887
26229	'B3GAT3'	mRNA	62.87	65.98	65.08	60.36	62.99	60.05	0.0801383569328641	0.250222763555422
145173	'B3GLCT'	mRNA	26.69	27.59	27.76	31.1	28.58	30.47	0.306448473547443	1.25014789746318E-7
10678	'B3GNT2'	mRNA	25.71	26.55	26.98	25.49	24.94	24.99	0.0849292709932893	0.252201023047261
79369	'B3GNT4'	mRNA	0.27	0.27	0.27	0.25	0.44	0.3	0.469382189854651	0.487959751525054
84002	'B3GNT5'	mRNA	2.25	1.91	2.4	1.56	2.03	1.66	-0.159013	0.46608083104455
192134	'B3GNT6'	mRNA	0	0	0	0	0	0.19	2.95520055565088	0.45704819759422
93010	'B3GNT7'	mRNA	0.1	0.37	0.37	0.36	0.43	0.6	0.89773243551256	0.111349553855239
374907	'B3GNT8'	mRNA	0	0.17	0	0	0	0	-1.74645	0.595649716217474
84752	'B3GNT9'	mRNA	24.38	22.63	23.44	22	20.42	23.43	0.0693388982924385	0.405526826271775
146712	'B3GNTL1'	mRNA	3.25	3.63	4.39	3.42	3.93	2.94	0.123482690630074	0.605022125519232
2583	'B4GALNT1'	mRNA	81.74	81.59	80.05	75.84	70.66	75	0.0706061207686283	0.0461325211267464
124872	'B4GALNT2'	mRNA	0.04	0.04	0.03	0.13	0.03	0.04	1.01875729043965	0.289303194562958
283358	'B4GALNT3'	mRNA	0.91	0.95	0.85	1.07	1.06	1.13	0.433441050122088	0.0882631641875536
338707	'B4GALNT4'	mRNA	4.39	3.59	3.9	5.8	6.46	6.24	0.801683922831672	2.27924941700559E-8
2683	'B4GALT1'	mRNA	55.34	59.12	54.94	79.79	76.01	79.47	0.644823122151998	5.38042236445194E-54
8704	'B4GALT2'	mRNA	98.85	99.1	100.94	101.78	89.22	95.38	0.105929618236715	0.0376007299326649
8703	'B4GALT3'	mRNA	43.69	47.49	40.23	52.04	44.69	45.75	0.261721733208628	6.261237791993E-4
8702	'B4GALT4'	mRNA	37.56	35.39	40.32	33.11	29.86	32.11	-0.0818124	0.278482661120008
9334	'B4GALT5'	mRNA	103.51	108.09	102.93	116.75	111.61	114.74	0.293285197002168	7.070485422199861E-20
9331	'B4GALT6'	mRNA	11.73	11.43	11.45	11.35	10.55	10.71	0.0636073896196861	0.444268203814329
11285	'B4GALT7'	mRNA	63.15	62.04	59.75	60.23	63.17	65.25	0.196286645421267	0.0029287795091805
11041	'B4GAT1'	mRNA	85.98	86.9	91.01	74.37	73.65	72.94	-0.0914814	0.0772965109662529
27077	'B9D1'	mRNA	46.62	52.56	47.73	39.68	42.03	46.04	0.160694729642818	0.0703695896797354
80776	'B9D2'	mRNA	15.37	15.73	16.79	19.93	17.21	20.36	0.412392304192849	0.0117414487984817
79870	'BAALC'	mRNA	0	0	0.04	0.05	0	0	0.114246011113023	0.970316072573108
570	'BAAT'	mRNA	0	0	0.14	0.14	0	0.03	0.44548286100409	0.788593010578947
29086	'BABAM1'	mRNA	172.27	176.1	173.05	140.81	139.24	141.35	-0.141737	0.002408676284207
9577	'BABAM2'	mRNA	23.8	25.59	26.38	26.43	26.04	25.18	0.194465770288279	0.0473498557523447
23621	'BACE1'	mRNA	34.54	35.05	35.43	30.22	30.77	30.03	-0.0463615	0.323171674013891
25825	'BACE2'	mRNA	8.81	10.01	10.05	16	13.61	14.1	0.792500178179541	1.34566408814742E-14
571	'BACH1'	mRNA	23.27	23.85	25.86	65.28	63.72	62.93	1.57229700215824	8.34012038173277E-277
60468	'BACH2'	mRNA	0.38	0.34	0.26	0.2	0.23	0.15	-0.275663	0.521574562077024
572	'BAD'	mRNA	165.23	157.92	166.25	123.31	129.33	131.98	-0.181958	0.0035396838919745
573	'BAG1'	mRNA	16.5	17.16	15.41	14.11	13.73	13.11	-0.0942798	0.257442763772836
9532	'BAG2'	mRNA	17.41	18.85	18.77	12.43	12.02	12.07	-0.384783	6.6232844884005E-5
9531	'BAG3'	mRNA	62.59	60.12	59.29	56.73	49.83	54.94	-0.00677173	0.906323021277671
9530	'BAG4'	mRNA	23.86	23.11	23.72	21.66	20.14	19.94	-0.0275928	0.672213324984057
9529	'BAG5'	mRNA	20.25	22.15	21.74	21.82	22.27	21.38	0.197659911331175	0.001656438455946
7917	'BAG6'	mRNA	153.28	151.55	148.72	145.11	145.29	145.25	0.110260715610178	3.614684819229E-4
85316	'BAGE5'	mRNA	0.35	0.37	0.42	0.27	0.34	0.28	-0.0914239	0.910213914171333
57597	'BAHCC1'	mRNA	9.09	9.33	8.37	7.61	7.24	7.5	-0.101456	0.136469202933871
22893	'BAHD1'	mRNA	33.21	33.26	35.32	29.93	31.93	31.89	0.0529851606317616	0.325803023698616
10458	'BAIAP2'	mRNA	21.73	21.2	21.75	17.28	17.34	17.01	-0.168621	0.0692116824155399
55971	'BAIAP2L1'	mRNA	5.73	4.87	5.72	6.17	7.7	6.65	0.497227136015466	2.861785364105E-4
80115	'BAIAP2L2'	mRNA	0.06	0	0.17	0.11	0.11	0.17	1.11780894679289	0.451818014440647
8938	'BAIAP3'	mRNA	0.54	0.41	0.84	0.69	0.81	0.83	0.54126183253438	0.128922761186119
578	'BAK1'	mRNA	47.35	47	47.56	36.08	37.79	33.66	-0.234686	7.187092396707E-4
25805	'BAMBI'	mRNA	5.93	6.55	5.25	3.49	2.19	2.81	-0.899807	3.43793378881E-4
8815	'BANF1'	mRNA	984.17	971.36	956.5	824.89	824.62	842.05	-0.0699536	0.036147720416518
55024	'BANK1'	mRNA	0.5	0.37	0.46	0.63	0.39	0.47	0.391371611859911	0.441897238463146
54971	'BANP'	mRNA	17.99	18.04	17.4	18.31	17.76	16.24	0.130558557301965	0.188488949161367
8314	'BAP1'	mRNA	117.6	111.88	113.91	96.97	93.43	97.23	-0.0890392	0.0151858579115175
580	'BARD1'	mRNA	18.29	19.02	17.82	13.69	13.2	13.77	-0.252343	1.648750480322E-4
56033	'BARX1'	mRNA	0.09	0	0	0	0	0	-0.847541	0.835458080155232
10409	'BASP1'	mRNA	397.64	405.02	397.84	1058.76	1040.17	1043.45	1.55216395260156	0
116071	'BATF2'	mRNA	0.59	0.99	0.61	0.19	0.64	0.31	-0.842517	0.18728256070625
55509	'BATF3'	mRNA	14.17	16.11	15.26	14.94	13.5	15.27	0.107501176320079	0.601288940078012
581	'BAX'	mRNA	321.35	314	303.94	255.21	258.48	256.32	-0.135592	0.0066436316699438
11177	'BAZ1A'	mRNA	20	20.57	20.53	15.44	16.35	14.56	-0.241623	2.890831846178E-4
9031	'BAZ1B'	mRNA	103.11	102.93	104.58	87.21	83.93	82.15	-0.123402	1.80804004822323E-5
11176	'BAZ2A'	mRNA	40.39	41.85	38.36	39.86	39.96	38.98	0.171437500859774	5.85765628338694E-6
29994	'BAZ2B'	mRNA	4.54	4.79	4.77	3.05	3.29	2.52	-0.509542	1.99436339098764E-5
27113	'BBC3'	mRNA	14.49	12.68	10.52	13.38	17.2	13.3	0.347468093453985	0.0206283728963103
92482	'BBIP1'	mRNA	17.02	15.02	14.18	17.45	13.97	13.57	0.11948448010928	0.341124898007409
79095	'BBLN'	mRNA	131.96	132.62	134.96	74.08	65.58	71.99	-0.769351	1.03959453825622E-16
80127	'BBOF1'	mRNA	3.33	3.4	3.52	3.85	3.59	4.77	0.43407904112686	0.0242989331083051
582	'BBS1'	mRNA	19.7	18.25	18.66	19.36	20.26	18.39	0.202197782663602	0.0107581929925429
79738	'BBS10'	mRNA	13.37	12.82	11.87	11.06	10.11	9.42	-0.148803	0.137865565989102
166379	'BBS12'	mRNA	3.49	3.4	3.64	4.16	3.6	3.39	0.250193796340505	0.163599809257202
583	'BBS2'	mRNA	34.21	34.86	34.98	26.82	27.91	26.44	-0.192557	0.005592222748574
585	'BBS4'	mRNA	10.88	11.32	10.41	7.95	7.65	5.91	-0.435144	0.0018132764086026
129880	'BBS5'	mRNA	7.42	8.84	7.66	7.56	6.89	7.16	0.0189348746829071	0.882778973116991
55212	'BBS7'	mRNA	21.68	19.61	20.11	17.16	17.04	15.48	-0.125055	0.146058243937064
27241	'BBS9'	mRNA	5.72	5.41	6	4.54	4.89	4.9	-0.114187	0.414559100601611
56987	'BBX'	mRNA	31.5	32.37	32.58	29.94	31.4	29.24	0.0571139367842031	0.173041036344652
4059	'BCAM'	mRNA	106.39	105.6	102.78	104.18	103.3	107.85	0.175979321061474	3.60537806229192E-5
63827	'BCAN'	mRNA	0.04	0	0	0	0	0.04	0.114246042771191	0.970259577497546
55973	'BCAP29'	mRNA	37.67	37.18	35.48	30.7	35.56	32.8	0.0359538895235377	0.620059186446912
10134	'BCAP31'	mRNA	388.27	378.98	384.74	370.82	383.32	382.78	0.150828260301744	1.21843902272508E-5
9564	'BCAR1'	mRNA	63.01	61.22	61.46	103.43	101.55	102.8	0.895058017799511	6.26303756825399E-131
8412	'BCAR3'	mRNA	47.98	47.2	46.88	68.93	68.56	66.13	0.649140775929342	1.8848658893624E-40
8537	'BCAS1'	mRNA	0.08	0	0	0	0	0.04	-0.792635	0.766736441436417
10286	'BCAS2'	mRNA	100.83	98.4	99.55	69.79	68.51	68.19	-0.372299	1.42723508971836E-8
54828	'BCAS3'	mRNA	18.59	17.55	17.79	14.82	15.03	14.41	-0.142282	0.089518330233331
55653	'BCAS4'	mRNA	27.12	29.93	28.97	20.46	23.07	23.02	-0.236437	0.0714159822348633
586	'BCAT1'	mRNA	39.88	41.11	42.08	63.83	61.33	61.68	0.771355095738922	6.82778602699158E-130
587	'BCAT2'	mRNA	73.7	75.81	73.18	57.14	61.31	60.75	-0.14957	0.0275634103841835
56647	'BCCIP'	mRNA	84.25	84.35	84.06	74.23	70.13	74.22	-0.0420167	0.495333183206287
144233	'BCDIN3D'	mRNA	3.79	3.87	3.87	2.87	2.79	2.18	-0.383611	0.0479518028493124
590	'BCHE'	mRNA	30.63	33.4	33.63	15.06	14.15	13.2	-1.03872	5.82855675585775E-31
593	'BCKDHA'	mRNA	82.49	84.44	81.94	85.03	93.37	95.44	0.302165029138058	2.68779195055203E-7
594	'BCKDHB'	mRNA	25.45	22.07	25.98	18.66	19.58	20.97	-0.109263	0.203446099949108
10295	'BCKDK'	mRNA	112.57	106.05	105.93	111.45	105.13	109.83	0.169176250350397	4.028057892937E-4
8915	'BCL10'	mRNA	19.06	19.78	19.39	21.1	17.94	18.33	0.138986854798329	0.115672632969892
64919	'BCL11B'	mRNA	0.01	0.03	0.04	0.03	0.04	0.09	1.11327098906035	0.297387128505838
596	'BCL2'	mRNA	3.75	4.43	3.83	3.01	3.14	2.97	-0.168531	0.221459448081966
597	'BCL2A1'	mRNA	0.88	1.1	0.22	5.93	11.42	8.29	3.71189884832114	8.70353908176667E-11
598	'BCL2L1'	mRNA	137.81	136.79	142.13	162.89	158.49	163.99	0.389895497373385	8.08858107749571E-28
10017	'BCL2L10'	mRNA	0.23	0.23	0.23	0	0.22	0.11	-0.882652	0.554466098858819
10018	'BCL2L11'	mRNA	20.91	22.09	20.57	16.18	15.81	17	-0.205838	0.001962216561031
83596	'BCL2L12'	mRNA	85.17	88.89	95.24	71.09	70.23	73.55	-0.18262	0.0100113010579413
23786	'BCL2L13'	mRNA	24.37	22.97	24.45	20.33	20.26	18.9	-0.152207	0.0244748277276546
440603	'BCL2L15'	mRNA	0	0.05	0.11	0.07	0.05	0.04	0.121802348418212	0.919928856387924
599	'BCL2L2'	mRNA	33.81	32.91	30.86	32.3	33.18	33.86	0.193903432789151	0.0015554532897249
100529063	'BCL2L2-PABPN1'	mRNA	10.94	9.46	10.61	10.08	11.09	9.03	0.0660707975887905	0.628048224397651
602	'BCL3'	mRNA	35.39	37.88	36.5	80.8	76.41	89.39	1.33390832919439	1.11601700677799E-80
604	'BCL6'	mRNA	22.78	21.26	22.03	68.13	63.73	67.85	1.92264474523323	1.2181101928789999E-289
255877	'BCL6B'	mRNA	0	0.14	0.17	0.03	0.07	0	-1.45852	0.312929009282745
605	'BCL7A'	mRNA	13.76	12.79	11.87	11.16	10.36	11.29	-0.0601706	0.531482120869181
9275	'BCL7B'	mRNA	135.56	132.12	134.16	119.22	120.86	118.91	0.0038566864590716	0.933987141405572
9274	'BCL7C'	mRNA	123.8	132.37	126.47	81.93	66.14	83.59	-0.513761	9.147360911914529E-11
607	'BCL9'	mRNA	7.02	7.19	8.02	6.71	6.66	6.09	-0.0197265	0.837490823324275
283149	'BCL9L'	mRNA	27.24	28.02	27.66	31.54	30.47	32.4	0.340103655027644	2.8290350482292602E-14
9774	'BCLAF1'	mRNA	67.88	72.41	70.71	54.89	53.76	52	-0.224505	6.37370655073737E-10
256643	'BCLAF3'	mRNA	5.83	5.63	6.22	5.03	4.97	4.38	-0.0337634	0.744328448304008
53630	'BCO1'	mRNA	0.3	0.22	0.2	0.08	0	0	-3.2409	0.0413396055762748
83875	'BCO2'	mRNA	0.57	0.32	0.89	0.68	0.55	0.43	0.0802829003241178	0.877198185870516
54880	'BCOR'	mRNA	20.86	20.92	21.75	30.53	29.79	31.34	0.709764958136067	9.68013831463213E-45
63035	'BCORL1'	mRNA	15.35	14.76	14.67	14.61	13.46	13.27	0.0535074326718665	0.378937943426201
613	'BCR'	mRNA	16.4	15.17	16.5	17.07	16.3	17.84	0.260099533782483	2.54904082259592E-5
617	'BCS1L'	mRNA	30.18	29.81	27.77	24.84	27.61	26.11	-0.0289694	0.774868118172923
622	'BDH1'	mRNA	27.38	26.12	22.6	28.23	26.08	30.51	0.326320660708587	2.57796525440582E-5
56898	'BDH2'	mRNA	15.6	15.29	14.95	10.28	9.64	9.06	-0.495398	5.2369289781159E-6
623	'BDKRB1'	mRNA	0.22	0.12	0.32	0.24	0.47	0.41	0.853249060315299	0.436953340523661
624	'BDKRB2'	mRNA	0.86	1.21	1.05	1.15	1.81	1.5	0.682210964176021	0.0159096270602337
627	'BDNF'	mRNA	8.23	8.87	8.12	7.76	9.57	9.33	0.254284353246765	0.0221182794159567
55814	'BDP1'	mRNA	15.28	15.78	15.93	13.65	13.66	14.39	-0.00207877	0.966946540100274
146227	'BEAN1'	mRNA	0.55	0.5	0.99	0.34	0.3	0.35	-0.822149	0.131091079317106
8678	'BECN1'	mRNA	80.08	81.78	81.21	81.58	75.4	76.69	0.110224012530779	0.032034011005409
441925	'BECN2'	mRNA	0	0	0	0	0.11	0	1.07601229251336	0.792012681886473
57596	'BEGAIN'	mRNA	0.78	0.98	0.88	0.72	0.98	1.05	0.247357316906057	0.515928469723546
57673	'BEND3'	mRNA	2.61	2.76	2.57	2.68	2.89	2.2	0.111745852123324	0.46278864340369
389206	'BEND4'	mRNA	0.05	0.04	0.04	0.08	0.08	0.08	0.961546646012683	0.243628732260499
79656	'BEND5'	mRNA	0.09	0.25	0.09	0.08	0	0.07	-1.21274	0.484343933075295
221336	'BEND6'	mRNA	5.48	5.23	6.04	4.34	3.92	3.67	-0.304027	0.0682270095876249
222389	'BEND7'	mRNA	15.13	17.31	16.4	14.19	12.42	12.73	-0.186764	0.048012254302277
7439	'BEST1'	mRNA	1.39	1.79	1.68	0.48	0.61	0.9	-0.965353	0.0032061748757412
54831	'BEST2'	mRNA	0.06	0	0	0.12	0	0	1.00940765837402	0.703307683188975
144453	'BEST3'	mRNA	0.24	0.38	0.59	0.34	0.37	0.24	-0.23013	0.712106306614368
266675	'BEST4'	mRNA	0.05	0.22	0.31	0.31	0.1	0.25	0.464785835440216	0.603359946049179
10282	'BET1'	mRNA	58.23	66.89	61.62	66.89	67.85	64	0.253787290806638	3.666368237715E-4
51272	'BET1L'	mRNA	25.55	25.76	27.12	25.25	27.53	27.45	0.196565625269779	0.0088856090164962
55859	'BEX1'	mRNA	392.82	392.02	367.98	199.65	202.65	201.54	-0.78097	1.78860954030046E-47
84707	'BEX2'	mRNA	0	0.21	0	0.13	0	0	0.11424605378694	0.970239843753461
27018	'BEX3'	mRNA	689.68	724.53	698.31	460.14	463.62	451.73	-0.468161	4.62909808075825E-35
56271	'BEX4'	mRNA	17.95	19.4	18.11	17.18	16.15	15.01	-0.0348239	0.80298084760431
340542	'BEX5'	mRNA	0	0	0.22	0.22	0.21	0	1.0160441704848	0.685517092382706
51283	'BFAR'	mRNA	77.01	79.12	76.75	81.75	80.01	79.81	0.218350080507894	3.94448043947275E-7
631	'BFSP1'	mRNA	3.51	2.79	2.94	1.96	1.48	1.72	-0.704086	0.0163184316802007
632	'BGLAP'	mRNA	0	0	0.66	0	0.53	0	0.114246051917484	0.970243195486552
633	'BGN'	mRNA	0	0.06	0	0.06	0	0	0.11424605378694	0.970239843753461
168620	'BHLHA15'	mRNA	0	0.04	0.04	0.11	0.14	0.07	2.28945518316918	0.124229739105816
727857	'BHLHA9'	mRNA	0.1	0	0	0	0	0.1	0.114246042771191	0.970259577497546
80823	'BHLHB9'	mRNA	4.54	4.86	4.86	5.98	3.97	3.95	0.105589349886759	0.502902841540788
8553	'BHLHE40'	mRNA	111.79	106.71	106	292.36	286.95	284.78	1.57950885366978	0
79365	'BHLHE41'	mRNA	6.01	5.94	5.56	5.31	4.62	5.62	-0.00357021	0.979251415772796
23743	'BHMT2'	mRNA	0.26	0.31	0.15	0.25	0	0.19	-0.529868	0.583448923235244
80114	'BICC1'	mRNA	6.97	6.7	6.76	6.57	5.87	5.76	-0.0229776	0.82671612509985
636	'BICD1'	mRNA	15.68	15.3	14.68	12.7	13.01	10.79	-0.122075	0.10503295610156
23299	'BICD2'	mRNA	39.38	38.03	40.64	39.4	40.76	39.3	0.186428178767802	8.78932096300539E-5
92558	'BICDL1'	mRNA	2.18	1.65	1.67	1.42	1.05	1.24	-0.372235	0.195395744662846
29998	'BICRA'	mRNA	6.55	7.26	7.24	6.67	6.14	7.06	0.043880908618823	0.672118718916342
23506	'BICRAL'	mRNA	5.7	6.23	6.47	7.35	7.2	7.21	0.411006065860543	1.12870062242417E-5
637	'BID'	mRNA	36.55	34.56	34.53	33.08	34.97	37.15	0.160897553087275	0.0362474869284603
638	'BIK'	mRNA	0.33	0.49	0.49	0.48	0.32	0.31	-0.0773741	0.944223692718942
274	'BIN1'	mRNA	92.97	93.89	88.56	70.88	72.3	73.13	-0.181643	5.354754723488E-4
55909	'BIN3'	mRNA	42.53	43.58	43.07	45.45	42.8	44.35	0.202256797774316	0.0051258888069516
329	'BIRC2'	mRNA	60.08	63.05	63.88	93.57	93.45	97.61	0.784934395127807	1.47082738113806E-71
330	'BIRC3'	mRNA	6.14	5.89	6.22	37.38	36.72	36.87	2.7705844683505	0
332	'BIRC5'	mRNA	188.96	190.35	188.36	156.39	158.21	150.96	-0.119604	3.744289207982E-4
57448	'BIRC6'	mRNA	18.07	17.53	18.55	16.17	16.99	15.21	0.0073475634942929	0.867540883264567
54841	'BIVM'	mRNA	19.11	20.39	19.37	17.01	17.31	16.18	-0.0455006	0.549097374559666
100533467	'BIVM-ERCC5'	mRNA	2.49	2.81	4.76	0.97	2.46	1.34	-0.906885	0.0627471634890393
10904	'BLCAP'	mRNA	68.81	68.88	67.86	65.31	58.07	64.22	0.0360498865288853	0.54029929105765
414899	'BLID'	mRNA	0	0.18	0.37	0.18	0	0.18	-0.46841	0.815521381410292
641	'BLM'	mRNA	37.54	40.56	38.67	34.24	34.93	32.09	-0.160091	0.0048901552794441
642	'BLMH'	mRNA	64.75	64.65	66.18	51.36	49.6	50.02	-0.208066	1.860859907824E-4
29760	'BLNK'	mRNA	1.96	1.47	1.51	1.52	2.05	1.79	0.26256582298393	0.275247674733338
2647	'BLOC1S1'	mRNA	278.55	305.45	290.78	193.06	216.5	210.64	-0.358315	2.16672865407528E-6
282991	'BLOC1S2'	mRNA	20.06	20.99	20.05	13.16	11.42	13.73	-0.378055	6.275322508015E-4
388552	'BLOC1S3'	mRNA	11.15	10.47	11.11	12.1	10.23	11.51	0.214046465460668	0.0712813594446496
55330	'BLOC1S4'	mRNA	11.8	15.63	15.48	13.97	12.95	16.99	0.196769329461028	0.20121310401178
63915	'BLOC1S5'	mRNA	9.11	9.27	8.95	7.13	6.71	7.69	-0.176384	0.188783174618328
26258	'BLOC1S6'	mRNA	36.32	35.81	37.31	35.54	34.05	30.22	0.0332423889586425	0.580608418119225
644	'BLVRA'	mRNA	68.2	59.23	59.28	54.58	54.13	55.02	-0.0338219	0.710088074116178
645	'BLVRB'	mRNA	98.09	92.8	88.27	65.62	64.83	64.46	-0.366338	1.145320160016E-4
8548	'BLZF1'	mRNA	16.32	15.06	13.85	13.52	12.88	12.13	-0.0400822	0.715678510049147
89927	'BMERB1'	mRNA	52.55	52.7	54.15	41.26	42.51	44.35	-0.149719	0.0215077336453449
90427	'BMF'	mRNA	11.67	12.84	11.69	9.01	8.58	8.66	-0.300916	7.699686744057E-4
648	'BMI1'	mRNA	34.37	27.39	25.2	17.3	18.27	12.15	-0.70093	0.0013355880014953
649	'BMP1'	mRNA	143.78	145.36	134.69	99.96	99.46	105.83	-0.279304	5.655187072160599E-12
27302	'BMP10'	mRNA	0	0	0	0.02	0	0	1.07601229251336	0.792012681886473
650	'BMP2'	mRNA	0	0	0.03	0	0	0	-0.847541	0.835458080155232
55589	'BMP2K'	mRNA	31.92	32.23	33.46	24.47	23.45	24.93	-0.22546	2.37336692358096E-6
651	'BMP3'	mRNA	0	0.02	0	0	0	0.02	0.114246020324145	0.970299668226577
652	'BMP4'	mRNA	44.82	48.42	42.06	25.33	27.63	27.14	-0.599672	1.4535146115137499E-12
653	'BMP5'	mRNA	0.51	0.39	0.65	0.06	0.21	0.06	-2.12226	0.0012052939743925
654	'BMP6'	mRNA	0	0.03	0	0	0.06	0	1.02333484237182	0.698760100780219
655	'BMP7'	mRNA	0.09	0.06	0.15	0.03	0.09	0.11	-0.206204	0.842710101115685
353500	'BMP8A'	mRNA	0.37	0.34	0.15	0.76	0.55	0.35	0.700353677935552	0.238063397660431
656	'BMP8B'	mRNA	1.72	1.82	1.8	2.64	2.35	2.54	0.721679797955279	2.260185985366E-4
168667	'BMPER'	mRNA	6.23	5.82	6.88	25.68	26.23	27.13	2.20911882367424	1.16443252322078E-121
657	'BMPR1A'	mRNA	14.59	14.14	14.21	11.4	11.47	10.57	-0.192904	0.0048548397635629
658	'BMPR1B'	mRNA	0.02	0.04	0.04	0.04	0.06	0	0.122403890363425	0.93029948132049
659	'BMPR2'	mRNA	28.66	29.48	30.53	25.88	24.22	24.32	-0.0839356	0.0268301672414757
9790	'BMS1'	mRNA	50.77	45.14	43.48	42.23	41.31	42.09	-0.00408514	0.940099221387019
154743	'BMT2'	mRNA	10.57	8.69	9.23	8.36	8.88	7.95	-0.0109116	0.92032040231946
660	'BMX'	mRNA	0.05	0	0	0	0	0	-0.847541	0.835458080155232
646	'BNC1'	mRNA	26.47	25.75	26.79	27.69	27.39	26.89	0.220631587240231	8.26806190016228E-5
54796	'BNC2'	mRNA	0.42	0.47	0.37	1	0.88	1.27	1.49762015866133	4.31226210834682E-12
662	'BNIP1'	mRNA	28.85	31.45	29.54	22.84	29.52	23.62	-0.0805388	0.5290852116194
663	'BNIP2'	mRNA	33.97	34.48	34.03	31.84	30.15	30.08	0.0135450230811227	0.76349605841346
664	'BNIP3'	mRNA	240.26	239.66	223.37	328.41	327.56	317.98	0.632291865401446	6.1115790815087606E-61
665	'BNIP3L'	mRNA	181.68	183.24	183.92	241.86	240.65	235.58	0.554704963549373	2.0511776459839E-94
149428	'BNIPL'	mRNA	0.36	0.54	0.34	0.34	0.22	0.28	-0.346288	0.627055311297404
91653	'BOC'	mRNA	3.46	3.35	3.8	2	3.11	2.33	-0.238684	0.250201843352462
91272	'BOD1'	mRNA	113.62	113.71	107.02	90.52	89.71	89.33	-0.144381	0.0036858345767341
259282	'BOD1L1'	mRNA	16.84	17.79	17.41	16.96	16.31	16.51	0.103283541071087	0.0270991702670984
666	'BOK'	mRNA	55.84	58.09	56.15	53.79	52.5	53.3	0.0733020998524928	0.1835818200971
51027	'BOLA1'	mRNA	12.74	12.06	12.86	10.2	9.87	11.02	-0.117553	0.589040823337598
552900	'BOLA2'	mRNA	137.82	174.57	218.93	156.6	172.69	162.58	-0.006351	0.965041708626426
654483	'BOLA2B'	mRNA	52.43	45.81	6.05	1.35	4.25	38.51	-1.36202	0.472394129195078
107282092	'BOLA2-SMG1P6'	mRNA	60.96	61.62	61.77	58.98	50.58	51.86	-0.0216624	0.755593690332244
388962	'BOLA3'	mRNA	93.63	69.61	85.21	68.72	67.82	56.93	-0.260988	0.0856583572661715
23246	'BOP1'	mRNA	32.82	30.79	31.94	25.6	25.02	30.85	0.1689730005686	0.052141324805288
79866	'BORA'	mRNA	21.1	22.75	23.47	14.27	14.27	14.69	-0.482581	8.75899532285578E-8
118426	'BORCS5'	mRNA	8.75	7.75	6.81	3.95	4.93	3.56	-0.358512	0.0278366016984737
54785	'BORCS6'	mRNA	12.87	14.57	12.88	8.32	8.98	10.17	-0.387966	0.0076090549625964
119032	'BORCS7'	mRNA	7.7	7.18	6.61	8.07	6.63	5.67	-0.0291247	0.856547403333893
729991	'BORCS8'	mRNA	35.09	33.6	33.31	24.42	27.5	27.84	-0.186908	0.140455057414051
4207	'BORCS8-MEF2B'	mRNA	9.92	8.94	8.35	9.46	8.59	8.84	0.141639588485115	0.423063386195132
669	'BPGM'	mRNA	24.55	29.37	24.45	15.4	14.61	15.05	-0.632929	4.84685898704334E-8
670	'BPHL'	mRNA	5.36	7.82	7.58	5.58	4.94	4.87	-0.25125	0.201954894317482
140683	'BPIFA2'	mRNA	0.14	0	0	0	0	0	-0.847541	0.835458080155232
149954	'BPIFB4'	mRNA	0	0	0	0.1	0	0	1.97106944272853	0.537857263508229
10380	'BPNT1'	mRNA	16.65	17.18	15.97	9.87	10.23	10.28	-0.563413	6.50459076133933E-7
54928	'BPNT2'	mRNA	33.01	34.63	35.36	43.8	42.89	43.23	0.503502317279103	2.63025313467189E-37
2186	'BPTF'	mRNA	22.42	22.77	23.91	18.7	17.83	18.33	-0.150885	5.441335594478E-4
673	'BRAF'	mRNA	9.12	8.98	9.46	8.71	8.37	8.15	0.0163691192862899	0.808831128979222
8315	'BRAP'	mRNA	16.41	15.7	16.56	15.12	15.54	14.2	0.0472801809037386	0.553454710309207
221927	'BRAT1'	mRNA	24.05	22.91	22.76	19.35	18.55	21.18	-0.0871691	0.293700202834507
672	'BRCA1'	mRNA	27.34	27.57	26.79	24.99	25.53	25.92	0.0724038782960481	0.149660396775959
675	'BRCA2'	mRNA	8.29	8.22	8.2	7.23	7.2	6.93	-0.0406931	0.518165079482564
79184	'BRCC3'	mRNA	41.84	40.13	38.35	33.31	31.26	31.93	-0.121756	0.0529292066328451
23774	'BRD1'	mRNA	17.33	17.65	18.48	16.55	17.16	16.74	0.0780685665016619	0.264654201676525
6046	'BRD2'	mRNA	135.89	138.48	134.8	124.59	117.32	121.76	0.0175213197980727	0.584443647563006
8019	'BRD3'	mRNA	39.43	35.65	41.32	35.67	35.92	36.14	0.061276538646874	0.219038245206725
266655	'BRD3OS'	mRNA	30.39	30.03	30.85	34.99	33.4	32.46	0.311936188830485	4.1456350900790095E-11
23476	'BRD4'	mRNA	35.72	36.54	35.78	35.77	33.95	34.39	0.138702454406467	0.0013420268898301
29117	'BRD7'	mRNA	69.05	68.07	71.88	60.72	58.55	59.5	-0.11852	0.0185818237410722
10902	'BRD8'	mRNA	134.16	131.09	134.41	114.72	107.31	112.21	-0.0889389	0.0138662699215372
65980	'BRD9'	mRNA	72.26	65.37	65.65	61.96	65.4	62.85	0.0699558401918791	0.200403601183627
2972	'BRF1'	mRNA	23.42	22.39	20.39	19.74	18.97	19.86	-0.0172954	0.828008189199119
55290	'BRF2'	mRNA	16.33	16.99	16.89	13.84	14.35	15.75	-0.0251787	0.802221187043795
25798	'BRI3'	mRNA	246.71	249.87	247.89	219.61	219.05	239.35	0.0588026401915624	0.281990210290759
140707	'BRI3BP'	mRNA	21.13	21.03	21.19	18.11	17.8	17.12	-0.0719402	0.200223592082934
283870	'BRICD5'	mRNA	8.02	8.26	8.63	6.89	7.04	6.02	-0.166795	0.563246866691844
339479	'BRINP3'	mRNA	0.07	0	0	0	0	0	-0.847541	0.835458080155232
83990	'BRIP1'	mRNA	19.18	18.12	19.84	17.72	15.68	15.84	-0.0410896	0.507958850080539
55299	'BRIX1'	mRNA	125.93	127.65	142.36	111.17	112.99	112.75	-0.0695954	0.188788746684068
55845	'BRK1'	mRNA	311.54	306.49	298.63	293.63	297.55	294.44	0.109726591158585	0.0066111617540291
79173	'BRME1'	mRNA	11.48	10.89	11.41	8.3	9.52	8.3	-0.254045	0.0399532585441151
25855	'BRMS1'	mRNA	110.73	107.43	102.26	83.01	86.4	82.03	-0.190482	0.0017462590055062
84312	'BRMS1L'	mRNA	18.11	20.07	19.69	16	12.86	14.38	-0.256485	0.0100692244038825
148362	'BROX'	mRNA	28.35	28.95	30.23	27.53	27.64	27.79	0.0848561265495532	0.150797313754314
7862	'BRPF1'	mRNA	23.53	22.5	23.27	20.47	20.23	20.32	-0.022308	0.716819606037632
27154	'BRPF3'	mRNA	35.53	32.77	35.03	30.75	30.61	29.99	-0.0411313	0.401071792099876
84446	'BRSK1'	mRNA	13.01	14.21	13.61	14.19	14.33	12.81	0.117818420669267	0.24781706960031
9024	'BRSK2'	mRNA	0.6	0.76	0.39	0.51	0.48	0.5	-0.0602884	0.883596198933342
54014	'BRWD1'	mRNA	17.27	17.74	17.16	16.09	15.62	15.04	0.0408525099043315	0.423373603159908
254065	'BRWD3'	mRNA	6.49	6.4	7.23	6.04	5.85	6.05	0.0197265180662003	0.78479546428804
26580	'BSCL2'	mRNA	51.05	44.87	44.59	38.22	38.28	37.18	-0.141751	0.0917806382087476
55108	'BSDC1'	mRNA	73.13	67.24	68.94	69.38	67.03	72.7	0.182533656102537	4.39418898134078E-5
682	'BSG'	mRNA	984.02	999.96	956.19	932.86	931.59	941.77	0.0961800390082375	1.221706400281E-4
8927	'BSN'	mRNA	0.08	0.12	0.11	0.06	0.07	0.07	-0.389929	0.441646522955156
7809	'BSND'	mRNA	0	0.01	0.02	0	0	0	-2.31934	0.376809310863855
683	'BST1'	mRNA	25.62	31.53	28.78	31.45	29.96	36.91	0.426909884208049	5.12129895003699E-6
684	'BST2'	mRNA	395.95	377.88	373.22	304.86	304.08	307.65	-0.166446	8.77673823294034E-5
9044	'BTAF1'	mRNA	20.48	20.8	22.06	22.91	22.06	21.69	0.235308758933592	1.97505722963757E-6
53339	'BTBD1'	mRNA	75.05	73.98	74.77	65.84	65.31	63.93	-0.0316456	0.465095799938731
84280	'BTBD10'	mRNA	26.72	26.72	26.3	20.85	19.71	21.55	-0.18864	0.0257746223968482
121551	'BTBD11'	mRNA	0	0.03	0.03	0.09	0	0.06	1.69600482315183	0.319566251103614
118663	'BTBD16'	mRNA	0.05	0	0.04	0	0.16	0.07	1.12161542926034	0.550150723683863
149478	'BTBD19'	mRNA	5.26	6.37	5.46	7.3	5.83	6.75	0.320485417376923	0.0334557647561531
55643	'BTBD2'	mRNA	69.51	67.88	69.1	69.61	67.3	67.79	0.172231409918682	5.990911389338E-4
22903	'BTBD3'	mRNA	25.3	26.76	26.46	18.91	18.56	17.94	-0.335285	5.55271672455749E-8
90135	'BTBD6'	mRNA	81.09	78.85	78.89	77.6	76.62	73.56	0.0930372108104682	0.0739005380933735
55727	'BTBD7'	mRNA	10.22	10.12	10.62	9.57	9.52	10.16	0.0975059836329916	0.186883282823016
284697	'BTBD8'	mRNA	1.61	1.51	2.04	1.5	1.18	1.39	-0.133795	0.507234343161953
114781	'BTBD9'	mRNA	4.11	3.85	4.01	2.68	3.01	2.54	-0.362308	0.0017114281855764
685	'BTC'	mRNA	0.3	0.3	0.25	0.19	0.22	0.19	0.0073547929184814	0.99289057289315
686	'BTD'	mRNA	19.28	18.2	18.93	17.4	15.26	14.98	0.129291755372594	0.0389238131098418
689	'BTF3'	mRNA	925.42	892.42	926.36	1043.84	1043.11	1010.02	0.329969292591303	5.1770678687751E-31
91408	'BTF3L4'	mRNA	28.34	30.15	28.86	26.62	25.42	25.47	-0.00533579	0.924971144540812
694	'BTG1'	mRNA	31.5	31.98	30.61	46	44.62	44.49	0.689752369422297	7.820718195926361E-47
7832	'BTG2'	mRNA	2.92	2.97	3.11	1.75	1.61	1.65	-0.678713	0.006072644473148
10950	'BTG3'	mRNA	92.17	103	96.68	89.93	93.55	90.43	0.184476104581672	0.003188269608424
54766	'BTG4'	mRNA	0	0	0.13	0	0	0	-0.847541	0.835458080155232
695	'BTK'	mRNA	0.14	0.1	0	0.05	0	0	-2.11156	0.290981670268202
151888	'BTLA'	mRNA	0.08	0.06	0	0.15	0.03	0.08	0.914820862389334	0.501580157252334
11120	'BTN2A1'	mRNA	40.19	38.1	37.11	38.2	39.07	38.11	0.170175801673441	0.0057598972350823
10385	'BTN2A2'	mRNA	40.05	37.89	34.88	29.59	28.81	29.03	-0.216259	0.0021393508098579
11119	'BTN3A1'	mRNA	22.03	21.83	22.61	20.26	18.44	20.23	-0.0162098	0.82714158320079
11118	'BTN3A2'	mRNA	19.61	20.31	17.26	15.12	13.74	13.9	-0.33301	9.86332670827056E-5
10384	'BTN3A3'	mRNA	27.37	27.5	25.85	19.92	20.55	20.67	-0.234277	0.0021111864327476
10917	'BTNL3'	mRNA	0	0.05	0	0	0	0	-0.847541	0.835458080155232
79908	'BTNL8'	mRNA	0.08	0	0.17	0	0.08	0	-1.77405	0.405710501438702
153579	'BTNL9'	mRNA	0	0	0	0.04	0	0	1.07601229251336	0.792012681886473
8945	'BTRC'	mRNA	11.79	12.23	11.85	9.17	10.11	9.09	-0.170051	0.0304595059454527
699	'BUB1'	mRNA	91.1	92.76	93.89	70.03	68.69	69.21	-0.250342	3.2163015638485196E-11
701	'BUB1B'	mRNA	85.19	81.89	86.88	64.79	60.82	60.97	-0.277948	3.1754442796085697E-11
106821730	'BUB1B-PAK6'	mRNA	0.13	0.19	0.06	0.09	0.08	0.15	-0.154082	0.869829092773687
9184	'BUB3'	mRNA	210.02	208.1	214.48	168.86	201.55	196.02	0.0649382976070459	0.136427026399516
84811	'BUD13'	mRNA	38.12	40.53	40.09	36.52	33.15	37.45	0.0146712771296966	0.839929739700546
114049	'BUD23'	mRNA	160.66	158.18	157.4	160.35	151.33	150.04	0.115637414806183	0.025396897044328
8896	'BUD31'	mRNA	204.56	200.25	202.95	180.18	183.5	181.28	0.0072205288737506	0.891759487639382
11149	'BVES'	mRNA	10.04	10.86	10.55	11.93	11.46	11.71	0.320928370343953	3.85285091465672E-5
705	'BYSL'	mRNA	36.5	34.66	34.76	35.96	33.67	31.52	0.0965097201381282	0.261823543273109
9689	'BZW1'	mRNA	330.07	349.67	339.96	408.8	400	391.74	0.400295925647227	2.6825368272033003E-61
28969	'BZW2'	mRNA	19.43	16.15	16.96	12.88	11.93	13.55	-0.293147	0.0221303944968879
414152	'C10orf105'	mRNA	0	0	0.02	0	0	0	-0.847541	0.835458080155232
387723	'C10orf143'	mRNA	0.19	0.15	0.19	0.19	0.19	0.19	0.114254182477612	0.94690429231131
282966	'C10orf53'	mRNA	0	0	0	0	0.04	0	1.07601229251336	0.792012681886473
414157	'C10orf62'	mRNA	0	0.24	0	0	0	0	-1.74645	0.595649716217474
256815	'C10orf67'	mRNA	2.26	1.86	2.35	3.47	3.2	2.5	0.588717404584656	0.0326941244141664
80007	'C10orf88'	mRNA	9.71	8.32	8.92	7.72	7.65	9.41	0.047022365285752	0.719833631316188
118611	'C10orf90'	mRNA	0.04	0	0	0.08	0.04	0.05	2.01001114105048	0.316752060455249
79946	'C10orf95'	mRNA	0.09	0.09	0	0.09	0	0	-0.788072	0.754945588344486
64776	'C11orf1'	mRNA	9.71	7.5	8.57	9.12	7.71	8.02	-0.0334765	0.881280398490291
53838	'C11orf24'	mRNA	92.35	93.67	90.32	79.61	78.53	80.28	0.0306429240693306	0.568110088768501
160298	'C11orf42'	mRNA	0.02	0	0	0	0	0	-0.847541	0.835458080155232
79096	'C11orf49'	mRNA	42.9	45.1	41.35	41.17	42	41.44	0.0860808379409703	0.276003628600633
28970	'C11orf54'	mRNA	13.08	12.75	14.02	10.18	11.63	10.18	-0.145331	0.129406258632113
10944	'C11orf58'	mRNA	63.13	59.59	60.32	55.2	54.6	52.88	9.12883143602E-4	0.983541630597845
160140	'C11orf65'	mRNA	0.45	0.16	0.34	0.11	0.18	0.35	-0.694613	0.601207407958391
83638	'C11orf68'	mRNA	71.5	72.81	70.16	95.48	84.49	91.07	0.500333702155424	5.92942740283893E-16
54494	'C11orf71'	mRNA	8.42	7.26	8.65	6.81	6.6	6.2	0.179084221214028	0.374404604146673
79703	'C11orf80'	mRNA	21.55	21.59	22.48	17.9	15.9	18.87	-0.157102	0.117854386949073
254439	'C11orf86'	mRNA	0.12	0.12	0	0	0	0.24	0.0975744111570026	0.965961294319927
399947	'C11orf87'	mRNA	0	0.06	0	0	0.02	0	-1.36936	0.57137865103962
100131378	'C11orf91'	mRNA	0	0.24	0.2	0.17	0.16	0	0.120930101066851	0.940409088769325
387763	'C11orf96'	mRNA	0.23	0.11	0	1.23	0.44	0.65	2.91711864093071	0.0099209026551309
102288414	'C11orf98'	mRNA	236.04	251.83	231.77	169.46	192.12	180.6	-0.26288	3.787692910628E-4
91298	'C12orf29'	mRNA	14.13	14.46	14.8	12.76	11.88	13.02	-0.0381143	0.704946582592388
57102	'C12orf4'	mRNA	24.49	24.36	25.35	16.37	15.29	17.62	-0.404219	9.09941783267104E-8
374470	'C12orf42'	mRNA	0	0	0.1	0	0	0	-0.847541	0.835458080155232
64897	'C12orf43'	mRNA	27.65	22.25	26.33	22.39	21.91	21.8	-0.0279929	0.750353647710968
160419	'C12orf50'	mRNA	9.56	10.17	9.57	13.95	12.5	12.62	0.583345702302708	4.70139865099121E-10
115749	'C12orf56'	mRNA	0	0	0.03	0	0	0	-0.847541	0.835458080155232
113246	'C12orf57'	mRNA	404.28	390	399.83	446.26	421.02	460.26	0.296020897758415	3.02945555528255E-7
144608	'C12orf60'	mRNA	1.42	1.44	1.85	1.4	1.23	1.39	-0.180627	0.681690805878203
728568	'C12orf73'	mRNA	5.73	5.93	5.2	4.49	4.05	4.31	-0.225909	0.279231343313798
387882	'C12orf75'	mRNA	228.01	246.17	238.65	256.59	256.92	250.21	0.260692023651715	2.35427637826421E-10
400073	'C12orf76'	mRNA	10.79	10.78	11.25	11.78	10.27	10.7	0.15883662858794	0.330916355054183
647166	'C13orf42'	mRNA	0	0.05	0	0	0.04	0.04	1.01057823736932	0.687053082138136
100507747	'C13orf46'	mRNA	1.04	0.88	0.7	1.68	1.41	1.11	0.820059433188898	0.0096627402564913
55017	'C14orf119'	mRNA	85.66	80.85	83.99	75.67	71	64.97	-0.0459846	0.430690556599878
56967	'C14orf132'	mRNA	11.1	11.85	11.14	10.55	11	11.16	0.104234688027086	0.119467503977203
122525	'C14orf28'	mRNA	4.49	4.13	5.8	3.85	5.37	4.93	0.0864539820525456	0.695206827044621
317761	'C14orf39'	mRNA	0.13	0.13	0.15	0.17	0.05	0.17	0.110680009247948	0.914142238209905
60686	'C14orf93'	mRNA	9.3	10.9	9.15	8.18	6.07	6.32	-0.374882	0.0163034169202371
56905	'C15orf39'	mRNA	15.26	15.96	15.97	17.57	18.23	19.82	0.405874353439142	4.89026630618838E-8
123207	'C15orf40'	mRNA	13.63	14.49	13.82	14.84	14.06	11.52	0.12358175598993	0.0563314369018198
84419	'C15orf48'	mRNA	0	0	0	0.29	0.58	1.67	4.13600038429725	0.0177268838933433
145853	'C15orf61'	mRNA	3.18	3.26	3.5	2.84	2.26	2.65	-0.19274	0.269836333475869
643338	'C15orf62'	mRNA	0.96	0.8	0.75	0.39	0.58	0.38	-0.721785	0.152275622810902
145788	'C15orf65'	mRNA	7.08	8.98	8.38	7.3	5.09	4.86	-0.348832	0.242317821142246
123775	'C16orf46'	mRNA	3.17	2.72	3.11	2.77	3.67	2.83	0.259136594751045	0.376141554562703
29035	'C16orf72'	mRNA	29.13	29.72	31.85	28.43	27.2	25.28	0.0039071535905104	0.940586353764598
404550	'C16orf74'	mRNA	10.95	8.37	9.54	11.91	11.51	12.56	0.473253763684046	0.0363216925531605
388284	'C16orf86'	mRNA	0.9	0.68	0.78	0.21	0.32	0.8	-0.286627	0.673978404390057
388272	'C16orf87'	mRNA	13.65	12.27	10.76	9.16	8.03	6.67	-0.467055	8.18160114087918E-5
283951	'C16orf91'	mRNA	27.71	31.77	28.17	28.81	24.97	24.38	-0.010009	0.944259304684488
100506581	'C16orf95'	mRNA	7.07	7.94	7.2	3.22	4.26	6.97	-0.46709	0.137311662940001
342346	'C16orf96'	mRNA	0.03	0.09	0.03	0.03	0	0	-2.10466	0.275871687824471
388327	'C17orf100'	mRNA	2.53	2.84	3.26	2.39	3.12	3.2	0.177504285849916	0.541125323909623
100130311	'C17orf107'	mRNA	0.72	0.87	0.78	0.92	1.31	0.89	0.56493633502544	0.119387278773076
110806298	'C17orf113'	mRNA	1.02	0.8	0.86	0.34	0.46	0.45	-0.921028	0.022364593081927
124944	'C17orf49'	mRNA	121.97	119.12	140.86	129.82	134.15	123.33	0.178518897710637	0.0198229102302882
284018	'C17orf58'	mRNA	10.87	10.44	10.85	8.99	9.99	8.53	-0.094349	0.586576014967819
124773	'C17orf64'	mRNA	0	0	0	0.16	0	0	1.07601229251336	0.792012681886473
339210	'C17orf67'	mRNA	4.01	3.51	3.59	3.9	3.94	2.78	0.0987409992384533	0.677788250858214
64149	'C17orf75'	mRNA	25.61	24.24	28.89	19.15	18.4	21.92	-0.146831	0.142336087825807
55028	'C17orf80'	mRNA	30.13	30.12	29.07	26.22	24.29	24.75	-0.0767303	0.229499449247194
400566	'C17orf97'	mRNA	7.9	6.7	7.74	4.18	7.04	5.87	-0.220495	0.274308626806393
83608	'C18orf21'	mRNA	41.81	43.46	43.17	38.81	34.87	36.24	-0.0726704	0.507698230251684
147339	'C18orf25'	mRNA	24.2	22.85	25.79	20.18	19.61	20.15	-0.10886	0.0722080285177493
497661	'C18orf32'	mRNA	4.04	3.82	4.43	3.48	2.96	3.28	-0.172751	0.209022363249011
162681	'C18orf54'	mRNA	17.92	18.68	18.37	15	14.64	14.51	-0.137462	0.0245758896128068
83636	'C19orf12'	mRNA	16.99	18.49	17.9	16.53	16.47	15.94	0.0544898095292554	0.464247614923225
147685	'C19orf18'	mRNA	0.17	0.52	0.69	0.85	0.17	0.33	0.11632441250577	0.916940679506263
148223	'C19orf25'	mRNA	16.63	18.26	17.06	12.36	11.79	14.22	-0.271314	0.0165517094914575
255809	'C19orf38'	mRNA	0.69	0.24	0.17	0.17	0.35	0.18	-0.47469	0.683713985908592
84167	'C19orf44'	mRNA	8.65	8.02	7.74	6.41	5.76	5.7	-0.261803	0.0508778688370956
126526	'C19orf47'	mRNA	30.42	27.94	27.98	19.75	21	22.16	-0.199407	0.0264880429033613
28974	'C19orf53'	mRNA	263.99	264.88	245.1	197.64	209.05	203.19	-0.188654	6.852643890277E-4
284325	'C19orf54'	mRNA	15.94	14.53	15.26	15.62	14.61	16.1	0.223815945484199	0.021138230647608
100128569	'C19orf71'	mRNA	0.69	0.7	0.35	0.68	0.34	0	-0.622365	0.691412926583437
55150	'C19orf73'	mRNA	0.71	1.19	1.43	2.33	1.62	1.15	0.769084170148539	0.296711367928114
342918	'C19orf81'	mRNA	7.28	11.89	8.67	7.82	8.44	7.97	-0.0478852	0.871100827839382
10438	'C1D'	mRNA	18.01	19.26	16.62	17.23	15.62	16.61	0.0406895129009915	0.695053636921025
56913	'C1GALT1'	mRNA	7.23	6.79	8.07	8.09	8.06	7.35	0.257391503431157	0.0050818185372178
29071	'C1GALT1C1'	mRNA	79.71	84.22	82.43	73.17	76.97	74.3	0.029605121799492	0.618094306045557
728819	'C1GALT1C1L'	mRNA	2.75	3.52	2.73	1.5	2.56	2.2	-0.360267	0.339046377554751
54955	'C1orf109'	mRNA	18.89	20.67	17.63	15.82	17.75	17.46	-0.00244365	0.979992229573047
55732	'C1orf112'	mRNA	20.49	20.48	20.78	15.22	16.15	13.89	-0.266698	0.0016045028289709
79762	'C1orf115'	mRNA	14.09	15.55	14.2	13.81	14.04	14.46	0.115445184759946	0.235653373710168
79098	'C1orf116'	mRNA	0.05	0.05	0	0.02	0.02	0.06	0.426556402930603	0.773006142691819
127687	'C1orf122'	mRNA	66	68.54	70.77	45.89	48.86	49.81	-0.346036	2.57094330538892E-5
128061	'C1orf131'	mRNA	11.76	12.74	13.09	10.16	9.19	9.73	-0.208479	0.203762289400755
54991	'C1orf159'	mRNA	19.11	18.59	18.56	19.18	17.43	18.22	0.125901623682506	0.237471101127059
128346	'C1orf162'	mRNA	0.63	0.53	0.56	0.57	0.59	0.41	0.0173564559737061	0.9547166646518
284498	'C1orf167'	mRNA	0	0.03	0	0	0	0	-0.847541	0.835458080155232
339448	'C1orf174'	mRNA	20.23	24.54	21.65	21.46	22.65	17.48	0.0470475778041727	0.692150741433534
388701	'C1orf189'	mRNA	0	0	0	0	0.27	0	1.07601229251336	0.792012681886473
127003	'C1orf194'	mRNA	0	0	0	0	0	0.29	1.07601229251336	0.792012681886473
84886	'C1orf198'	mRNA	14.79	14.85	15.17	13.61	13.33	13.52	0.0201104302593716	0.810338052502674
81563	'C1orf21'	mRNA	6.58	6.14	6.57	8.13	7.39	7.47	0.42130365857526	6.699800033672621E-9
149466	'C1orf210'	mRNA	0	0	0.18	0	0	0.18	0.114245977152245	0.970376320302586
127703	'C1orf216'	mRNA	28.57	28.97	30.07	24.04	21.99	24.65	-0.149084	0.053726184495336
400793	'C1orf226'	mRNA	3.01	3.67	3.31	4.04	3.88	4.42	0.473266112091701	0.0026806199919921
79169	'C1orf35'	mRNA	26.33	23.64	25.49	18.04	18.91	20.52	-0.23158	0.0677628079173145
25912	'C1orf43'	mRNA	165.9	157.36	163.18	143.05	139.26	136.32	-0.0522299	0.240967095635113
79078	'C1orf50'	mRNA	3.4	3.98	3.76	2.96	3.16	2.61	-0.183217	0.239075998506759
148423	'C1orf52'	mRNA	14.72	14.4	14.32	12.46	13.67	11.47	0.050515841192344	0.554439232990179
388722	'C1orf53'	mRNA	0.34	0.69	0.69	0.34	0.33	0.68	-0.208197	0.884169330045031
79630	'C1orf54'	mRNA	1.04	0.83	1.57	0.9	0	0	-1.46944	0.297245594485207
54964	'C1orf56'	mRNA	5.43	4.88	4.46	3.5	3.25	3.17	-0.410352	0.0592718441813504
148304	'C1orf74'	mRNA	1.95	2.37	2.59	2.28	2.66	2.18	0.21125901319429	0.261526547701799
84970	'C1orf94'	mRNA	0	0	0	0.12	0	0.06	2.5518010998397	0.317797662934841
708	'C1QBP'	mRNA	199.28	194.27	207.62	198.83	194.08	202.13	0.14499835613707	0.00210278629976
10882	'C1QL1'	mRNA	31.66	29.03	32.25	30.92	32.16	36.5	0.262862268424546	0.0078501178198525
389941	'C1QL3'	mRNA	0	0	0	0	0.05	0	1.07601229251336	0.792012681886473
338761	'C1QL4'	mRNA	22.84	21.89	19.93	19.58	20.79	22.39	0.121569010501613	0.228548420107083
114897	'C1QTNF1'	mRNA	10.82	10.19	8.67	22.86	22.04	24.58	1.40783763190273	3.89149410955448E-45
388581	'C1QTNF12'	mRNA	0.49	0.29	0.14	0	0.17	0.37	-0.478999	0.73690390204644
114898	'C1QTNF2'	mRNA	10.63	11.94	7.57	4.93	6.58	6.62	-0.522486	0.0025232984609306
114899	'C1QTNF3'	mRNA	2.83	3.73	3.14	2.71	2.41	2.21	-0.248558	0.208014548611412
114900	'C1QTNF4'	mRNA	0.2	0.48	0.19	0.39	0.17	0.08	0.114289091789178	0.89280953159007
114902	'C1QTNF5'	mRNA	3.48	3.57	3.43	3.69	3.86	4.48	0.357895187627473	0.216094879976977
114904	'C1QTNF6'	mRNA	8.68	9.4	10.04	10.66	8.68	10.16	0.220586423084103	0.0649691820168211
114905	'C1QTNF7'	mRNA	0.03	0	0	0	0	0	-0.847541	0.835458080155232
715	'C1R'	mRNA	292.78	285.81	288.85	808.92	792.67	792.83	1.63065634785508	0
51279	'C1RL'	mRNA	36.23	32.43	35.56	73.26	75.29	74.7	1.25448709353487	7.28572517304717E-126
716	'C1S'	mRNA	69.15	69.67	70.3	224.36	224.16	224.35	1.85226410640294	0
717	'C2'	mRNA	1.68	1.88	1.84	1.91	1.85	1.99	0.288857986231451	0.347785559790607
128653	'C20orf141'	mRNA	0.65	0	0	2.88	2.22	1.91	3.63503304370833	0.00378347873321
400831	'C20orf202'	mRNA	0.31	0.21	0.2	0.3	0.15	0.24	0.111435563508118	0.891765542684923
284805	'C20orf203'	mRNA	0.05	0.02	0.16	0.16	0.2	0.11	1.03836988960249	0.256983701314563
284739	'C20orf204'	mRNA	1.05	1.01	1.58	0.95	0.8	0.78	-0.424511	0.268618175387014
54976	'C20orf27'	mRNA	113.73	113.89	119.01	90.32	92.25	91.94	-0.177963	0.0030330188399881
140680	'C20orf96'	mRNA	19.62	25.97	22	14.3	13.72	13.44	-0.538091	4.28939779752034E-5
54058	'C21orf58'	mRNA	11.45	10.6	10.9	10.69	9.09	9.6	-0.0396099	0.665877084229235
56245	'C21orf62'	mRNA	0.11	0.06	0.03	0.02	0.14	0.06	0.338508875251522	0.789281142762176
54149	'C21orf91'	mRNA	10.29	10.42	10.71	7.3	7.75	6.35	-0.386224	3.25034838394756E-5
150248	'C22orf15'	mRNA	0	0.09	0.54	0.21	0	0.29	0.529841294127107	0.757013850131609
84645	'C22orf23'	mRNA	0.76	1.12	0.95	0.99	0.84	1.16	0.154050583919254	0.759474580044232
128977	'C22orf39'	mRNA	21.42	24.32	22.93	17.51	16.45	14.98	-0.159471	0.0941042302981293
25966	'C2CD2'	mRNA	17.91	17.73	17.41	17.54	16.91	16.07	0.0875476050933295	0.150717101740536
9854	'C2CD2L'	mRNA	16.59	15.8	16.56	13.46	14.53	13.25	-0.0511379	0.569314552654461
26005	'C2CD3'	mRNA	26.41	24.77	25.52	16.85	16.17	16	-0.477447	2.2105142956230803E-21
126567	'C2CD4C'	mRNA	4.57	4.78	4.68	4.29	5.07	4.67	0.169931558503332	0.294667337383028
9847	'C2CD5'	mRNA	34.65	34.1	36.4	26.4	26.95	26.95	-0.241692	1.16029716211467E-5
150590	'C2orf15'	mRNA	0.87	1.27	1.29	0.64	0.93	0.85	-0.356345	0.485739455880157
84226	'C2orf16'	mRNA	0.02	0	0	0	0.02	0	0.114246115879387	0.970127871216848
54980	'C2orf42'	mRNA	12.8	13.77	12.62	9.35	7.74	9.04	-0.437191	3.220099185464E-4
79074	'C2orf49'	mRNA	17.31	17.24	18.62	18.58	18.17	18.68	0.21860347125158	0.0035023119092071
130813	'C2orf50'	mRNA	0.02	0.02	0.19	0.08	0.02	0	0.120651227072977	0.933183378557066
401027	'C2orf66'	mRNA	0.31	0.21	0.41	0.1	0	0.1	-2.05704	0.171506940254391
388969	'C2orf68'	mRNA	37	32.5	34.91	29.87	27.99	27.45	-0.139523	0.0274271537313647
205327	'C2orf69'	mRNA	13.18	13.2	12.87	11.95	12.34	11.75	0.0440800428598518	0.624121575790531
257407	'C2orf72'	mRNA	2.6	2.04	2.11	4.41	4.17	4.24	1.09245301660672	2.16951619351567E-9
129852	'C2orf73'	mRNA	0	0.07	0.16	0	0	0	-1.73744	0.569885231270019
339804	'C2orf74'	mRNA	18.76	19.2	21.28	15.72	14.33	12.5	-0.33026	0.0636267130691476
130355	'C2orf76'	mRNA	12.26	18.86	12.59	13.31	12.41	13.84	1.552388505417E-4	0.999498092633846
388960	'C2orf78'	mRNA	0.04	0.08	0	0.08	0.04	0.08	0.845100833207131	0.588354728172876
388963	'C2orf81'	mRNA	3.7	3.21	3.34	2.97	2.67	2.6	-0.165454	0.496379193356037
56918	'C2orf83'	mRNA	0	0	0	0	0.12	0	1.98702998167793	0.532441549606474
84281	'C2orf88'	mRNA	0.55	0.62	0.49	0.23	0.3	0.36	-0.714036	0.13609205596511
728537	'C2orf92'	mRNA	0.42	0.81	1.11	1.37	1.91	0.99	1.05835993502594	0.0563478364600938
718	'C3'	mRNA	2.27	2.56	2.3	29.95	28.54	28.77	3.78113716894591	0
719	'C3AR1'	mRNA	1.5	1.78	1.62	0.71	1.08	0.82	-0.738826	0.0154495328474533
51161	'C3orf18'	mRNA	17.92	20.3	17.79	13.75	14.73	14.22	-0.185982	0.0757619303974575
84077	'C3orf20'	mRNA	0.67	0.79	0.88	0.8	0.88	0.78	0.115731189674826	0.726017076541698
285315	'C3orf33'	mRNA	4.48	5.08	4.59	3.09	4.61	4.31	-0.0770355	0.740556381817673
285237	'C3orf38'	mRNA	21.61	19.79	20.48	15.62	13.67	15.92	-0.287924	0.0038743828786793
79669	'C3orf52'	mRNA	5.74	6.47	6.73	6.27	7.17	6.22	0.177717870100939	0.286956600174559
375341	'C3orf62'	mRNA	6.99	6.54	6.93	6.72	6.12	6.57	0.0914910156011797	0.454362607457774
285382	'C3orf70'	mRNA	1.46	1.7	1.74	1.51	1.25	1.35	-0.0815259	0.658153878829891
401097	'C3orf80'	mRNA	0.66	0.74	0.52	0.68	0.42	0.74	0.111442130656656	0.812568448586757
720	'C4A'	mRNA	0.18	0.27	1.67	0.92	1.82	1.05	1.02428115713106	0.299294326747619
721	'C4B'	mRNA	2.71	3.52	3.67	6.05	7.19	7.43	1.23593875806294	6.72655292532368E-21
100293534	'C4B_2'	mRNA	4.94	4.12	5.21	9.18	6.9	7.43	0.886959193982602	2.0069533514337998E-13
722	'C4BPA'	mRNA	0	0	0	0	0.11	0	1.98702998167793	0.532441549606474
725	'C4BPB'	mRNA	2.18	1.92	1.88	0.85	1.01	1.75	-0.454719	0.40172599329125
55286	'C4orf19'	mRNA	0.07	0.2	0.1	0.19	0.02	0.09	-0.149918	0.876218014081146
401152	'C4orf3'	mRNA	84.47	87.89	88.1	110.06	107.26	101.55	0.454022804659017	1.00707979741696E-26
132321	'C4orf33'	mRNA	11.21	11.68	12.94	5.41	5.87	5.43	-0.846768	1.07160885969166E-6
132989	'C4orf36'	mRNA	0.91	2.17	1.82	2.84	1.33	2.44	0.750692291762624	0.156256583729648
201725	'C4orf46'	mRNA	30.96	30.06	32.34	26.31	25.97	25.45	-0.0974383	0.130447720803941
441054	'C4orf47'	mRNA	0.58	0.44	0	0.28	0.71	0.42	0.764090017538555	0.481037077103406
401115	'C4orf48'	mRNA	167	184.34	192.96	138.16	131.32	158.2	-0.225205	0.0589951495172186
285556	'C4orf54'	mRNA	0.02	0.02	0.03	0	0.01	0.04	-0.375198	0.774403414005984
727	'C5'	mRNA	3.67	4.18	3.57	2.11	2.02	1.97	-0.795625	7.91956441605998E-7
728	'C5AR1'	mRNA	0.56	0.43	0.27	0.16	0.38	0.16	-0.708448	0.347400768354166
27202	'C5AR2'	mRNA	0.03	0.02	0	0.03	0.03	0.02	0.847702208549003	0.586857237553654
56951	'C5orf15'	mRNA	217.02	233.79	223.11	248.58	234.85	238.06	0.26342168085128	1.798971966041E-14
55322	'C5orf22'	mRNA	37.34	40.74	43.01	40.54	36.3	35.13	0.0660656625194495	0.301658182999323
134553	'C5orf24'	mRNA	47.99	46.4	47.68	42.48	39.81	40.88	-0.0126946	0.778698518304804
375444	'C5orf34'	mRNA	26.15	26.3	24.54	15.14	15.97	17.63	-0.481538	2.06647780469029E-8
389336	'C5orf46'	mRNA	0.91	0.03	0.45	0.77	1.58	4.83	3.99559283251338	2.73429041410364E-6
285636	'C5orf51'	mRNA	57.56	58.39	60.71	46.02	45.36	44.42	-0.211464	1.11986194505754E-7
401207	'C5orf63'	mRNA	0	0	0	0	0	0.38	1.07601229251336	0.792012681886473
729	'C6'	mRNA	0.04	0.04	0	0	0	0.04	-0.78808	0.755215230737204
168090	'C6orf118'	mRNA	0.21	0.13	0.2	0.13	0.41	0.3	0.752858425405807	0.416599935794427
387263	'C6orf120'	mRNA	20.34	20.84	20.05	19.14	19.32	19.49	0.0891057592980507	0.185097787656242
647024	'C6orf132'	mRNA	0.85	1.1	0.73	3.48	3.53	3.57	2.15194291389363	1.35093856115509E-32
221545	'C6orf136'	mRNA	21.37	23.46	21.7	19.8	17.53	18.52	-0.0847321	0.498400704439655
29113	'C6orf15'	mRNA	0	0	0.12	0	0	0	-0.847541	0.835458080155232
206412	'C6orf163'	mRNA	0.1	0.62	0.41	0.4	0.1	0.49	-0.025457	0.979554979799458
441150	'C6orf226'	mRNA	10.59	10.69	17.53	7.01	5.4	9.83	-0.667238	0.0748979208842246
57827	'C6orf47'	mRNA	24.78	24.93	25.32	22.59	21.01	21.06	-0.0500407	0.544724360697402
347744	'C6orf52'	mRNA	1.5	0.96	1.36	1.64	0.8	0.71	-0.0920116	0.910610919147861
352999	'C6orf58'	mRNA	0.24	0.12	0.12	0.12	0.12	0	-0.884154	0.625277324138449
81688	'C6orf62'	mRNA	162	172.72	177.62	173.6	164.18	161.98	0.12120857154559	7.991896509679E-4
221477	'C6orf89'	mRNA	51.26	50.64	51.65	43.28	46.04	43.76	-0.0395583	0.308610875041074
730	'C7'	mRNA	0	0	0	0	0	0.02	1.07601229251336	0.792012681886473
79020	'C7orf25'	mRNA	9.71	8.59	11.49	8.04	7.53	9.14	-0.0989626	0.550064125788768
79034	'C7orf26'	mRNA	21.86	22.07	22.73	18.8	18.91	17.36	-0.112216	0.246784814050728
136895	'C7orf31'	mRNA	2.59	2.77	2.59	2.28	2.43	2.47	0.0148077436031488	0.941295935278732
84310	'C7orf50'	mRNA	128.2	132.15	134.92	85.01	94.74	103.27	-0.321298	7.25225318108567E-7
136288	'C7orf57'	mRNA	9.1	8.1	8.47	7.86	5.07	6.45	-0.261237	0.186064382681648
402573	'C7orf61'	mRNA	1.55	0.62	0.93	1.67	1.36	1.49	0.697394167759636	0.26536456652131
733	'C8G'	mRNA	0.18	0.37	0	0.18	0	0.18	-0.480516	0.810473357256717
65265	'C8orf33'	mRNA	11.84	11.41	12.36	8.49	8.79	10.04	-0.206516	0.0922673241561759
100533105	'C8orf44-SGK3'	mRNA	2.14	1.61	0.76	1.48	2.21	1.04	0.241744623921033	0.645946047013287
157773	'C8orf48'	mRNA	11.57	11.58	12.05	9.68	10.57	11.73	0.024579554432291	0.881820779834267
541565	'C8orf58'	mRNA	26.2	27.75	26.85	44.88	44	43.13	0.878200525625793	7.068662298615641E-31
84933	'C8orf76'	mRNA	41.71	42.93	42.99	33.96	32.43	32.65	-0.204025	0.0305396072107709
414919	'C8orf82'	mRNA	17.47	19.73	18.61	16.53	16.27	19.19	0.0646851608002884	0.519256664321188
100127983	'C8orf88'	mRNA	0	0.14	0	0	0	0.14	0.114246020324145	0.970299668226577
735	'C9'	mRNA	0	0	0	0.04	0	0	1.07601229251336	0.792012681886473
138162	'C9orf116'	mRNA	12.86	12.91	12.86	12.68	15.8	12.34	0.216071146471295	0.403575767451515
401546	'C9orf152'	mRNA	0.09	0.05	0.05	0.04	0.04	0.13	0.429983740749604	0.765188459997553
389766	'C9orf153'	mRNA	0	0	0	0.07	0	0.07	1.96476062963349	0.509187558525306
158055	'C9orf163'	mRNA	1.27	0.63	0.59	0.92	0.96	0.9	0.324435330691414	0.41073912592917
84688	'C9orf24'	mRNA	0.3	0.06	0.32	0.04	0.29	0.14	0.284109872133768	0.790370017274614
55071	'C9orf40'	mRNA	22.54	21.84	21.64	15.76	16.52	15.3	-0.307279	0.0012440076749129
257169	'C9orf43'	mRNA	0.74	0.42	0.8	1.69	1.02	0.94	1.13943845121733	0.0205654585709469
286223	'C9orf47'	mRNA	0.24	0.22	0.31	0.47	0.47	0.49	1.06900591849311	0.0192184906064906
375759	'C9orf50'	mRNA	0	0	0.16	0.16	0	0.12	0.705643402888608	0.735062337342425
84267	'C9orf64'	mRNA	13.39	14.84	12.6	9.88	10.32	10.51	-0.226728	0.0538374011161199
203228	'C9orf72'	mRNA	3.77	3.08	3.65	4.12	5.07	4.45	0.572515473102776	0.0014230417373689
51759	'C9orf78'	mRNA	106.56	107.21	98.31	87.73	93.35	89.33	-0.0422198	0.441786476448172
138241	'C9orf85'	mRNA	19.07	16.85	16.3	20.84	18.4	19.34	0.129934297128123	0.283151742201016
56934	'CA10'	mRNA	0	0	0	0	0	0.08	1.07601229251336	0.792012681886473
770	'CA11'	mRNA	32.12	34.66	31.35	14.62	13.67	13.87	-1.05509	8.401866832544461E-23
771	'CA12'	mRNA	0.32	0.41	0.53	2.74	3.28	2.98	3.01647720774013	1.5457367266665E-36
377677	'CA13'	mRNA	0.31	0.27	0.45	0.56	0.65	0.78	1.11486201277554	0.0125206078815604
23632	'CA14'	mRNA	0.04	0.13	0.22	0.39	0	0.08	0.405859374885701	0.712361621404806
760	'CA2'	mRNA	0.09	0	0	0	0	0	-0.847541	0.835458080155232
763	'CA5A'	mRNA	0.12	0	0.1	0	0	0	-1.74209	0.568276660606335
11238	'CA5B'	mRNA	3.04	3.73	3.61	3.04	3.43	3.22	0.0677295767244636	0.60279420055615
766	'CA7'	mRNA	0	0	0	0.17	0.09	0	2.56122053132417	0.314717045924772
767	'CA8'	mRNA	0	0.03	0	0	0.03	0	0.11424609399703	0.970167476162267
768	'CA9'	mRNA	0.17	0.26	0.34	1.44	1.43	0.74	2.37420964365609	7.511149900433E-4
79886	'CAAP1'	mRNA	12.01	12.13	10.89	8.62	8.14	7.86	-0.343285	0.0039555222841223
51719	'CAB39'	mRNA	83.18	85.9	86.58	81.47	78.6	80.52	0.0801081349795763	0.0320824208252971
81617	'CAB39L'	mRNA	7.09	6.91	8.24	6.29	6.32	5.56	-0.132219	0.307350625795351
219621	'CABCOCO1'	mRNA	0.23	0.11	0.11	0.22	0	0	-0.888882	0.635091263128276
23523	'CABIN1'	mRNA	23.05	22.66	21.68	22.13	21.54	21.16	0.145827665832239	0.0033619853269214
91768	'CABLES1'	mRNA	7.96	8.86	9.35	7.62	7.03	6.52	-0.175339	0.0922903263139788
81928	'CABLES2'	mRNA	25.39	26.29	25.5	24.42	25.22	24.6	0.111365053254422	0.0808723618443426
9478	'CABP1'	mRNA	0	0.26	0	0.11	0.1	0.22	0.695288693920935	0.64038567881641
57010	'CABP4'	mRNA	0.15	0.17	0.09	0.1	0.1	0.11	-0.0029002	0.997309339808202
164633	'CABP7'	mRNA	0.18	0	0	0.04	0.03	0.03	-0.31092	0.859464062542436
26256	'CABYR'	mRNA	2.61	3.14	2.77	3.72	2.67	2.43	0.0513256947416739	0.860347958799279
11094	'CACFD1'	mRNA	22.28	19.22	20.28	16.55	16.2	17.34	-0.110595	0.206225813670352
57685	'CACHD1'	mRNA	1.66	1.44	1.3	1.5	1.53	1.72	0.295204359209469	0.144465989429657
774	'CACNA1B'	mRNA	0.04	0.01	0.02	0.01	0	0.03	-0.479259	0.736928009812959
775	'CACNA1C'	mRNA	0.02	0.03	0.03	0.03	0	0.02	-0.113814	0.926652091754246
776	'CACNA1D'	mRNA	0.02	0	0.01	0	0	0.01	-1.36946	0.548655901327518
777	'CACNA1E'	mRNA	0.01	0.02	0.01	0.01	0	0.01	-0.890308	0.555569848931096
8913	'CACNA1G'	mRNA	1.22	1.18	1.21	1.4	1.27	0.94	0.157985605219036	0.421464647483068
8912	'CACNA1H'	mRNA	0.28	0.32	0.38	0.26	0.33	0.15	-0.297022	0.487284981811619
8911	'CACNA1I'	mRNA	0.01	0.02	0	0	0	0	-2.33443	0.3716588050055
779	'CACNA1S'	mRNA	0	0	0.02	0	0	0	-0.847541	0.835458080155232
781	'CACNA2D1'	mRNA	3.18	3.04	3.03	4.65	3.88	4.68	0.675664775324622	1.21083844575366E-8
9254	'CACNA2D2'	mRNA	5.57	6.36	6.19	7.09	6.54	6.74	0.339762863168553	0.0010362008283258
55799	'CACNA2D3'	mRNA	0.06	0	0	0.03	0	0.03	0.099036416175237	0.96539729588883
93589	'CACNA2D4'	mRNA	0.02	0	0	0	0	0	-0.847541	0.835458080155232
782	'CACNB1'	mRNA	12.39	12.65	14.05	13.35	12.29	13.64	0.197853973788218	0.0558244118294608
783	'CACNB2'	mRNA	0.02	0	0	0.02	0.02	0	1.01602973408683	0.684881244210964
784	'CACNB3'	mRNA	45.11	52.12	49.21	44.59	43.34	47.03	0.0494355746608039	0.42510112827127
785	'CACNB4'	mRNA	0.07	0.09	0.05	0.06	0.04	0.04	-0.373047	0.674591891000578
786	'CACNG1'	mRNA	0.11	0.54	0.64	0.52	0.42	0.61	0.438479912627251	0.60938012081875
27092	'CACNG4'	mRNA	43.74	44.84	41.63	41.09	40.04	38.76	0.0478612425550497	0.371006348254821
27091	'CACNG5'	mRNA	0	0.02	0.05	0.01	0	0	-3.53873	0.290120955694911
59285	'CACNG6'	mRNA	1.38	1.04	1.38	1.25	1	1.04	0.0313573314840097	0.932770885954994
59284	'CACNG7'	mRNA	4.14	4.25	4.64	9.13	8.74	8.91	1.20630489326891	5.89736211551816E-16
59283	'CACNG8'	mRNA	3.32	3.31	3.02	3.58	3.99	3.34	0.345654642703379	0.0021823688716704
58509	'CACTIN'	mRNA	26.21	29.93	26.56	26.71	27.85	26.12	0.105648149919199	0.137573409432201
143384	'CACUL1'	mRNA	11.49	11.97	11.94	12.07	11.15	10.95	0.11686411125339	0.0356518601234848
27101	'CACYBP'	mRNA	93.98	92.26	93.04	73.66	72.8	73.25	-0.18723	9.52014689522978E-5
790	'CAD'	mRNA	31.52	33.37	34.62	35.33	33.99	35.08	0.253520881230737	6.91064764185672E-9
253559	'CADM2'	mRNA	0.08	0.1	0.07	0.06	0.08	0.1	0.112747233312572	0.866150164284376
57863	'CADM3'	mRNA	5.45	5.8	5.25	6.7	8.54	7.56	0.636224498352079	1.00532304258811E-6
199731	'CADM4'	mRNA	77.92	80.52	80.01	59.14	63.05	60.13	-0.223182	4.49586514158886E-5
8618	'CADPS'	mRNA	0	0.03	0	0.05	0	0.02	1.59053002425243	0.48152838955983
794	'CALB2'	mRNA	1.38	1.32	1.71	1.82	1.36	1.51	0.291596832288495	0.506079997274694
57658	'CALCOCO1'	mRNA	79.04	78.89	80.71	67.49	67.22	70.91	-0.0428389	0.333960218133577
10241	'CALCOCO2'	mRNA	48.51	43.43	44.95	41.83	44.52	43.16	0.0873174845407725	0.115922371168879
10203	'CALCRL'	mRNA	0.24	0.25	0.26	0.14	0.12	0.22	-0.494059	0.399743971963762
800	'CALD1'	mRNA	141.62	144.03	143.38	132.38	128.85	129.18	0.030819459477666	0.284491179856989
255022	'CALHM1'	mRNA	0	0	0.04	0	0	0	-0.847541	0.835458080155232
51063	'CALHM2'	mRNA	15.42	17.03	18.49	11.1	10.77	10.45	-0.500669	5.23118342335709E-5
119395	'CALHM3'	mRNA	0.32	0.16	0.16	0	0.08	0.15	-1.3058	0.352282275034995
221301	'CALHM4'	mRNA	0.07	0	0	0	0	0	-1.7561	0.592461282596313
254228	'CALHM5'	mRNA	2.68	2.63	2.58	2.68	2.68	2.65	0.190123650035481	0.101031159357357
441168	'CALHM6'	mRNA	0	0	0.42	0.41	0.81	0	1.60362868130323	0.477190377779462
801	'CALM1'	mRNA	118.01	124.27	120.29	101.51	97.79	99.32	-0.110838	7.36603330732E-4
805	'CALM2'	mRNA	1329.54	1256.23	1373.82	1053.56	1040.44	1012.83	-0.187725	2.24539310856614E-10
808	'CALM3'	mRNA	434.85	447.14	445.16	343.44	329.44	327.89	-0.242303	1.32528661502848E-19
91860	'CALML4'	mRNA	7.16	7.26	7.5	7.05	7.69	6.29	0.131054338829223	0.240759244056235
163688	'CALML6'	mRNA	0	0.06	0	0	0	0	-0.847541	0.835458080155232
83698	'CALN1'	mRNA	0	0	0	0.01	0.04	0	2.98277278018601	0.196492585268643
811	'CALR'	mRNA	2319.74	2304.09	2223.4	2757.28	2816.97	2824.08	0.458938754121932	6.70486541879014E-84
125972	'CALR3'	mRNA	0	0.11	0	0	0	0	-0.847541	0.835458080155232
813	'CALU'	mRNA	393.76	411.12	407.74	496.92	464.71	470.86	0.416886751246565	4.76287305677239E-72
8536	'CAMK1'	mRNA	65.15	67.91	62.19	50.46	46.4	47.97	-0.26128	4.476010621978E-4
57118	'CAMK1D'	mRNA	4.82	3.78	3.38	3.14	3.16	3.23	-0.165363	0.241160030795825
57172	'CAMK1G'	mRNA	0.4	0.56	0.24	0.84	0.83	1.05	1.33435313939798	0.0090667163668095
815	'CAMK2A'	mRNA	0.34	0.24	0.36	0.07	0.07	0.23	-1.17425	0.067185495318181
816	'CAMK2B'	mRNA	0.47	0.2	0.31	0.25	0.41	0.14	-0.0822465	0.889306936668656
817	'CAMK2D'	mRNA	12.68	12.81	11.3	9.12	9.05	9.47	-0.146417	0.10336411115869
818	'CAMK2G'	mRNA	27.31	26.56	25.42	25.56	24.73	24.48	0.0803007196359227	0.225837636004159
55450	'CAMK2N1'	mRNA	9.53	10.11	10.16	13.44	13.03	11.93	0.531032749896777	1.42699041662441E-5
94032	'CAMK2N2'	mRNA	33.3	38.3	38.41	40.21	33.49	35.21	0.147202704162793	0.12800068204279
814	'CAMK4'	mRNA	4.45	4.54	4.74	4.63	4.32	4.3	0.115412868375453	0.158772617596215
84254	'CAMKK1'	mRNA	6.07	5.26	4.99	3.91	4.01	5.32	-0.132476	0.408285732074818
10645	'CAMKK2'	mRNA	22.54	20.36	19.64	20.91	20.26	20.72	0.145381670260336	0.0290210419500726
79823	'CAMKMT'	mRNA	6.34	7.01	5.84	3.95	4.39	2.74	-0.723838	0.0032272738046411
79012	'CAMKV'	mRNA	0	0.04	0	0	0	0	-0.847541	0.835458080155232
819	'CAMLG'	mRNA	41.16	42.3	41.55	47.65	46.34	48.26	0.351682231157248	6.28321448404949E-8
820	'CAMP'	mRNA	0	0.71	0	0	0	0	-1.74645	0.595649716217474
157922	'CAMSAP1'	mRNA	28.34	29.26	29.41	27.39	26.18	25.54	0.02064500436188	0.642512547896358
23271	'CAMSAP2'	mRNA	15.63	14.73	15.3	12.87	12.7	11.86	-0.117671	0.0494738006733288
57662	'CAMSAP3'	mRNA	0.83	0.68	0.71	0.53	0.61	0.56	-0.217222	0.5543361058118
23261	'CAMTA1'	mRNA	108.97	110.46	101.75	87.36	92	74.25	-0.140463	0.17523930861028
23125	'CAMTA2'	mRNA	19.66	19.12	18.78	17.09	18.83	17.7	0.0751119832997926	0.283333634714099
55832	'CAND1'	mRNA	35.16	37.22	38.17	29.32	28.77	29.07	-0.173748	2.23670263394473E-6
23066	'CAND2'	mRNA	4.73	4.44	4.7	3.24	2.52	2.77	-0.527764	5.6396281078E-4
124583	'CANT1'	mRNA	103.53	103.29	103.14	128.46	125.48	134.01	0.493901108052315	5.61609454136737E-41
821	'CANX'	mRNA	566.88	582.44	599.19	592.73	583.71	573.91	0.168489176614072	5.02709180081819E-16
10487	'CAP1'	mRNA	320.04	313.01	311.65	347.35	343.26	346.69	0.302328026149146	7.84222890958798E-30
10486	'CAP2'	mRNA	45.72	53.48	51.72	40.88	38.78	34.87	-0.232201	5.376818027872E-4
822	'CAPG'	mRNA	6.92	3.52	4.27	1.33	1.43	1.74	-1.55303	5.42792740669094E-5
823	'CAPN1'	mRNA	137.5	136.98	136.06	136.71	131.91	136.46	0.147994059758922	1.68523854066808E-5
11132	'CAPN10'	mRNA	24.48	21.94	24.29	21.63	21.74	20.56	0.0128540041623895	0.878545371130169
11131	'CAPN11'	mRNA	0	0	0.06	0	0.04	0.06	1.01057903273449	0.687472703740455
440854	'CAPN14'	mRNA	0.13	0.21	0.1	0.09	0.09	0.03	-0.88475	0.369564776247536
6650	'CAPN15'	mRNA	26.42	26.95	27.12	30.64	28.98	31.68	0.316567039022705	1.35899032582227E-9
824	'CAPN2'	mRNA	170.53	172.5	171.74	174.36	173.31	175.11	0.190265194909356	7.841430625965959E-11
825	'CAPN3'	mRNA	0.89	0.6	0.79	0.52	1.48	0.22	0.119354544245016	0.828182939913501
726	'CAPN5'	mRNA	44.55	43.92	44.35	30	31.87	30.01	-0.36386	9.45288781732878E-13
827	'CAPN6'	mRNA	2.68	2.94	2.84	1.71	1.54	1.75	-0.590785	0.0070005681608058
23473	'CAPN7'	mRNA	31.85	36.65	35.83	25.43	26.55	26.19	-0.235492	6.18963436281789E-5
388743	'CAPN8'	mRNA	0	0	0.07	0	0	0	-0.847541	0.835458080155232
826	'CAPNS1'	mRNA	511.39	539.6	523.66	496.7	473.86	480.25	0.0386538272165931	0.206269168740327
4076	'CAPRIN1'	mRNA	88.88	88.61	89.1	69.56	67.38	68.17	-0.203183	7.3861192641062E-10
65981	'CAPRIN2'	mRNA	36.05	37.2	36.6	40.78	38.8	39.73	0.304655603168214	8.22231895001747E-9
828	'CAPS'	mRNA	2.91	2.9	1.65	2.74	2.46	1.66	0.0439242283881044	0.90209720408347
84698	'CAPS2'	mRNA	1.18	1.86	1.3	0.74	0.87	0.51	-0.61093	0.0495247125079655
133690	'CAPSL'	mRNA	1.3	1.96	2.11	1.03	1.02	0.78	-0.882817	0.161135430555418
829	'CAPZA1'	mRNA	202.81	213.08	209.11	200.83	191.13	204.98	0.0353151345243744	0.316847927227616
830	'CAPZA2'	mRNA	45.77	46.41	44.97	40.91	38.33	37.13	-0.0697453	0.125387228097835
832	'CAPZB'	mRNA	236.18	260.83	250.32	253.17	251.67	246.21	0.164804929551714	9.18699677276488E-6
29775	'CARD10'	mRNA	12.8	13.3	13.42	9.16	10.79	9.86	-0.238625	0.0101574638396689
84433	'CARD11'	mRNA	12.76	13.7	12.2	10.21	10.63	10.38	-0.138581	0.117854386952596
79092	'CARD14'	mRNA	0	0	0.08	0.06	0	0	-0.454028	0.907281847278515
114769	'CARD16'	mRNA	267.24	282.57	263.16	363.81	381.27	381.19	0.612954065785062	6.077104152002561E-23
440068	'CARD17'	mRNA	0	0.16	0	0.15	0.15	0	2.01297742724196	0.338836385859395
59082	'CARD18'	mRNA	0.26	0	0	0	0	0	-0.847541	0.835458080155232
84270	'CARD19'	mRNA	99.13	107.33	97.93	83.98	86.59	83.36	-0.126996	0.137916600452016
84674	'CARD6'	mRNA	15.25	15.87	16.24	10.47	11.17	11.16	-0.366228	2.13586659577307E-5
22900	'CARD8'	mRNA	5.3	6.18	7.13	3.59	6.45	5.43	-0.221781	0.145238527114833
64170	'CARD9'	mRNA	0.6	0.84	0.65	0.23	0.29	0.17	-1.42879	0.0354874012808259
79800	'CARF'	mRNA	2.87	4.2	3.06	2.07	2.53	2.66	-0.16715	0.311200632917089
23589	'CARHSP1'	mRNA	139.23	135.84	137.74	236.04	238.65	234.52	0.94252684768848	3.73616909559242E-191
10498	'CARM1'	mRNA	58.8	60.01	57.83	53.21	55.14	57.74	0.0765353632439091	0.131628859470378
55604	'CARMIL1'	mRNA	14.43	14.76	15.21	8.8	8.31	8.7	-0.613385	2.44833757591044E-15
146206	'CARMIL2'	mRNA	0.52	0.17	0.29	0.46	0.49	0.32	0.587913285365017	0.238824646461497
90668	'CARMIL3'	mRNA	0.64	0.64	0.63	0.77	0.74	0.62	0.328850141199855	0.332966281247422
138199	'CARNMT1'	mRNA	13.1	11.28	12.4	9.96	9.84	9.68	-0.122993	0.268308561271831
57571	'CARNS1'	mRNA	0.13	0.13	0.1	0.13	0.1	0.03	-0.30096	0.750557067830949
833	'CARS1'	mRNA	54.45	52.62	53.55	68.66	64.24	64.6	0.461594914301071	3.92632190344255E-18
79587	'CARS2'	mRNA	57.78	59.29	55.9	59.25	56.63	58.19	0.183122785379291	0.0042786243062724
22794	'CASC3'	mRNA	78	73.17	71.71	67.28	67.73	66.67	0.0231609635634892	0.589566314863752
64921	'CASD1'	mRNA	11.87	12.98	12.82	10.84	11.09	10.86	0.0030113185807275	0.973508723280818
8573	'CASK'	mRNA	14.33	14.17	15.14	23.6	21.84	21.52	0.785616544822658	1.11385169546847E-50
57524	'CASKIN1'	mRNA	0.99	0.91	1.06	0.79	1.01	0.86	0.0031270347309261	0.990466048033496
57513	'CASKIN2'	mRNA	13.26	12.74	13.95	11	9.89	11.47	-0.137198	0.0992175718624992
834	'CASP1'	mRNA	27.9	28.91	31.83	68.21	63.52	67.53	1.33623295513676	1.97122553214183E-65
843	'CASP10'	mRNA	3.21	2.93	2.87	4.32	4.01	3.98	0.650480423406995	2.59610798270844E-5
23581	'CASP14'	mRNA	0.09	0.09	0	0.09	0.26	0.14	1.81399268858699	0.120490075212256
835	'CASP2'	mRNA	31.29	33.27	29.4	29.55	26.96	27.54	0.0062659965189182	0.91903052290482
836	'CASP3'	mRNA	16.38	17.29	17.54	14.78	13.88	13.58	-0.104886	0.294437072500269
837	'CASP4'	mRNA	114.55	114.1	113.74	231.16	222.72	218.8	1.13381070279734	1.25744962551648E-122
838	'CASP5'	mRNA	0	0	0	0.22	0.14	0	2.56122053132417	0.314717045924772
839	'CASP6'	mRNA	29.38	26.22	27.83	20.68	18.51	17.25	-0.390284	3.879734279902E-4
840	'CASP7'	mRNA	24.27	24.58	24.3	19.14	18	19.27	-0.209484	0.0170396685671758
841	'CASP8'	mRNA	19.43	19.39	20.38	29.78	28.06	26.16	0.683620939506431	2.84274932826288E-15
9994	'CASP8AP2'	mRNA	22.63	22.28	23.34	18.76	18.5	20.33	-0.0812153	0.146108421445614
842	'CASP9'	mRNA	12.82	11.62	13.1	8.37	8.1	9.58	-0.28059	0.0383009564717642
846	'CASR'	mRNA	0.66	0.79	0.69	0.78	0.99	0.75	0.415859247102534	0.0559009932201414
57091	'CASS4'	mRNA	0.09	0.09	0.05	0.08	0.06	0.1	0.110441384828199	0.918235898915423
831	'CAST'	mRNA	174.7	180.12	185.98	171.29	164.96	163.07	0.0511683290682357	0.073351934618345
652968	'CASTOR1'	mRNA	1.89	1.44	2.32	1.14	1.4	0.77	-0.612208	0.173779156552259
729438	'CASTOR2'	mRNA	24.93	25.23	28.39	13.39	14.93	15.21	-0.38392	2.7632086498339598E-11
54897	'CASZ1'	mRNA	0.72	0.92	0.96	0.56	0.63	0.4	-0.681946	0.0417531422031192
847	'CAT'	mRNA	23.38	20.85	21.86	15.86	14.84	14.67	-0.377588	1.393925536089E-4
375307	'CATIP'	mRNA	0	0	0.1	0	0	0	-0.847541	0.835458080155232
117144	'CATSPER1'	mRNA	2.25	1.63	1.75	2.28	1.39	1.53	0.050544137322943	0.866361777756748
117155	'CATSPER2'	mRNA	1.48	1.61	1.43	1.18	0.78	0.95	-0.125301	0.689252258140207
347732	'CATSPER3'	mRNA	0.72	0.51	0.41	0.2	0.5	0.49	-0.302549	0.715749681161549
257044	'CATSPERE'	mRNA	0.32	0.52	0.41	0.32	0.3	0.19	-0.561695	0.35969729962649
57828	'CATSPERG'	mRNA	0.07	0.1	0.03	0.06	0.03	0	-0.885593	0.556977699214809
25858	'CATSPERZ'	mRNA	0	0	0.44	0.43	0.21	0.21	1.12340457859245	0.546739864412049
857	'CAV1'	mRNA	284.12	324.5	323.89	262.59	266.57	248.43	-0.0947603	0.12981883728516
858	'CAV2'	mRNA	38.67	41.3	40.46	38.44	39.06	37.17	0.096690890176678	0.10455404579843
859	'CAV3'	mRNA	0	0.19	0.1	0	0	0	-2.32534	0.374759373264136
284119	'CAVIN1'	mRNA	470.38	460.46	454.86	468.65	467.06	462.44	0.18001831355258	4.4203196650195504E-15
8436	'CAVIN2'	mRNA	32.37	33.76	35.08	26.18	26.32	26.95	-0.182244	0.0061202714637022
112464	'CAVIN3'	mRNA	70.57	72.94	76.25	61.95	67.78	66.27	-0.00682455	0.935217883095346
347273	'CAVIN4'	mRNA	2.46	2.38	2.12	2.16	2.84	2.17	0.208344883317575	0.367776993657147
255057	'CBARP'	mRNA	2.55	2.39	2.55	2.05	1.81	2.87	-0.0555299	0.803514011476834
9139	'CBFA2T2'	mRNA	16.12	16.27	17.56	15.53	14.46	14.22	-0.0320534	0.594210725241337
863	'CBFA2T3'	mRNA	0.03	0	0	0	0	0	-0.847541	0.835458080155232
865	'CBFB'	mRNA	81.42	83.52	82.97	62.08	58.21	60	-0.29363	2.8667732057905398E-11
867	'CBL'	mRNA	25.38	27.6	27.61	24.98	24.09	23.83	0.0241822506209106	0.554502509006269
868	'CBLB'	mRNA	5.91	6.56	6.77	3.66	3.18	2.93	-0.820935	7.54170760888224E-13
79872	'CBLL1'	mRNA	21.64	22.52	23.64	21.58	20.28	20.35	0.0502608846343069	0.44710315195196
147381	'CBLN2'	mRNA	0	0.04	0	0	0	0	-0.847541	0.835458080155232
643866	'CBLN3'	mRNA	1.25	1.3	1.24	1.8	1.84	1.7	0.66093131244907	0.0371689830853178
873	'CBR1'	mRNA	170.78	177.89	170.45	132.64	142.72	137.31	-0.169765	0.0013868209478918
874	'CBR3'	mRNA	36.58	36.55	34.79	16.92	17.73	22.52	-0.757486	9.25464405838805E-8
84869	'CBR4'	mRNA	6.42	5.35	6.52	3.68	7.03	5.32	-0.0723091	0.647107032298207
875	'CBS'	mRNA	18.88	20.29	15.74	26.52	27.08	30.75	0.801285682087974	1.62630410620517E-16
102724560	'CBSL'	mRNA	35.98	33.48	32.43	62.89	53.61	59.51	0.952890882048119	8.7789056864356E-46
55871	'CBWD1'	mRNA	31.4	28.98	27.56	22.53	19.2	21.7	-0.399736	2.714512835149E-4
150472	'CBWD2'	mRNA	37.74	33.35	40.11	23.37	25.89	25.46	-0.387246	1.16854644232994E-5
445571	'CBWD3'	mRNA	7.36	6.25	5.53	4.08	4.13	4.23	-0.475161	0.0376292162122288
220869	'CBWD5'	mRNA	107.16	107.98	101.94	75.52	66.22	78.45	-0.382835	1.299197589205E-4
644019	'CBWD6'	mRNA	17.98	19.44	17.31	12.96	15.97	12.5	-0.249265	0.0939601004967563
10951	'CBX1'	mRNA	237.74	241.32	238.24	198.57	189.74	194.88	-0.136339	2.70451200474611E-5
84733	'CBX2'	mRNA	20.23	20.17	20.3	17.85	17.1	17.02	-0.0244041	0.718011413526387
11335	'CBX3'	mRNA	122.94	128.7	132.24	117.52	116.04	118.01	0.0377755765653582	0.37876446269009
8535	'CBX4'	mRNA	23.09	22.64	23.15	18.93	19.65	20.6	-0.0371234	0.655190872102771
23468	'CBX5'	mRNA	51.8	54.94	55.47	40.17	39.14	38.66	-0.290662	9.66080126375231E-20
23466	'CBX6'	mRNA	28.6	27.06	27.02	21.67	20.53	20.76	-0.224495	2.35183271356157E-5
23492	'CBX7'	mRNA	15.86	13.96	14.96	13.21	12.86	15.28	0.0470865274641599	0.598511836739359
57332	'CBX8'	mRNA	6.86	7.19	6.45	5.54	4.82	5.31	-0.220046	0.0911980010687148
25776	'CBY1'	mRNA	43.65	44.02	38.62	28.43	31.45	31.55	-0.298553	0.00638477313587
646019	'CBY3'	mRNA	0	0.19	0	0	0	0	-0.847541	0.835458080155232
54862	'CC2D1A'	mRNA	34.51	30.01	29.29	24.67	26.29	25.31	-0.132361	0.0626038355317269
200014	'CC2D1B'	mRNA	45.77	45	48.23	42.09	40.97	40.53	0.0092654345565716	0.857768654295235
57545	'CC2D2A'	mRNA	12.42	13.48	11.91	8.24	9.55	8.81	-0.253366	0.0091031124216827
387707	'CC2D2B'	mRNA	0.09	0	0.05	0.05	0	0.05	-0.478221	0.81143027136029
55749	'CCAR1'	mRNA	28.07	28.94	26.9	21.08	22.97	22.45	-0.166906	0.0064902501276644
57805	'CCAR2'	mRNA	119.66	114.08	118.46	104.17	105.77	107.37	0.0169806573486292	0.633815487636533
147372	'CCBE1'	mRNA	83.55	82.05	77.04	93.41	93.58	96.41	0.474093610095114	3.4391267964059903E-46
92922	'CCDC102A'	mRNA	11.16	12.53	11.48	11.44	11.29	12.59	0.171127062664397	0.149503111660957
79839	'CCDC102B'	mRNA	1.02	0.95	0.72	0.59	0.46	0.58	-0.593918	0.179080661952935
388389	'CCDC103'	mRNA	4.96	5.31	5.69	5.44	6.09	5.49	0.258549133729396	0.0691295239403395
29903	'CCDC106'	mRNA	23.79	21.16	22.09	17.07	14.65	17.56	-0.291232	0.007388897111818
203260	'CCDC107'	mRNA	23.11	25.61	23.19	25.01	22.95	22.29	0.106647137977884	0.413814517473279
256309	'CCDC110'	mRNA	0.09	0.09	0	0	0.09	0.04	-0.303116	0.859448663097429
153733	'CCDC112'	mRNA	12.26	12.25	12.31	9.45	10.16	8.75	-0.208749	0.0945698973980073
29070	'CCDC113'	mRNA	2.19	2.5	2.1	1.95	1.93	2.09	0.0231631520028538	0.898089983419473
84317	'CCDC115'	mRNA	22.97	24.31	24.72	18.79	16.9	17.19	-0.286557	0.0063781735166115
164592	'CCDC116'	mRNA	0.65	0.93	0.62	1.28	0.43	0.9	0.296576651311116	0.52630084417655
150275	'CCDC117'	mRNA	23.41	23.51	22.39	20.08	20.92	19.8	-0.0159192	0.815801544612033
151903	'CCDC12'	mRNA	138.49	135.61	134.64	90.03	98.14	101.97	-0.320276	2.17554169367452E-5
90060	'CCDC120'	mRNA	0.03	0.07	0.06	0	0	0.03	-2.10145	0.272867837739088
79635	'CCDC121'	mRNA	2.06	1.14	1.35	0.83	0.81	0.55	-0.901959	0.0234617500552793
160857	'CCDC122'	mRNA	1.46	1.84	1.39	1.93	1.85	2.2	0.467638191957029	0.16866039832555
115098	'CCDC124'	mRNA	185.58	177.99	182.3	155.54	151.08	155.65	-0.0822627	0.140881824731837
202243	'CCDC125'	mRNA	9.15	11.05	9.58	8.35	7.43	5.77	-0.272943	0.0283287388951674
90693	'CCDC126'	mRNA	6.7	6.45	6.01	3.83	4.11	3.57	-0.563074	0.0014652533276211
133957	'CCDC127'	mRNA	21.72	22.13	21.72	20.08	20.19	18.92	0.0208892571032763	0.648858025955628
152206	'CCDC13'	mRNA	0.26	0.29	0.25	0.5	0.33	0.49	0.739976000832802	0.370416229892252
79879	'CCDC134'	mRNA	6.58	7.04	6.45	5.06	5.97	5.4	-0.119454	0.214203815113029
64753	'CCDC136'	mRNA	9.8	9.78	9.74	9.6	9.37	8.4	0.0554985678244216	0.565905061856762
339230	'CCDC137'	mRNA	46.18	48.21	44.4	43.58	43.85	44.25	0.0905539842805735	0.178976359490645
165055	'CCDC138'	mRNA	9.37	9.59	8.82	7.29	7.55	8.22	-0.0874701	0.521506441649836
64770	'CCDC14'	mRNA	94.5	96.08	104.13	102.53	96.89	93.5	0.191536652663823	1.46597267663609E-7
84865	'CCDC142'	mRNA	6.53	6.5	7.08	5.65	5.29	5.25	-0.144827	0.234990342796646
9720	'CCDC144A'	mRNA	0.76	0.89	0.76	0.98	1.06	0.97	0.552029853210134	0.0081344937846046
57639	'CCDC146'	mRNA	3.71	3.21	3.91	3.75	4.33	3.63	0.277659179504692	0.115323581612629
130940	'CCDC148'	mRNA	0.54	0.36	0.18	0.78	0.53	0.68	0.721300756912406	0.259900946031424
91050	'CCDC149'	mRNA	6.71	6.8	6.51	6.3	6.81	7.12	0.178908865566288	0.108509287981196
80071	'CCDC15'	mRNA	4.24	4.15	3.95	3.84	2.42	3.19	-0.199134	0.294106460805647
284992	'CCDC150'	mRNA	7.58	8.47	7.88	4.67	4.52	4.94	-0.454633	0.0034669950410455
100129792	'CCDC152'	mRNA	3.09	3.05	3.52	2.56	2.19	2.32	-0.281934	0.152661971589696
[truncated: 14,273 more rows]
